# Supplementary material for: Global, regional, and national burden of gastric cancer attributable to smoking and a high-sodium diet from 1990 to 2021: a global burden of disease study 2021
Source: BMC Gastroenterol. 2025 Dec 3;26:52. doi: 10.1186/s12876-025-04431-8 (PMC12828996; doi:10.1186/s12876-025-04431-8)
Supplement: Supplementary file 1 — Supplementary Material 1. [file 12876_2025_4431_MOESM1_ESM.zip › Supplementary Information/Supplementary Information/Supplementary Table 1.csv]

Supplementary Table 1 Deaths of GC attributable to smoking in 1990 and 2021 for all countries and territories, with estimated annual percentage change from 1990 to 2021.
Location	1990 Deaths number (95% UI)	1990 ASMR per 100,000 (95% UI)	2021 Deaths number (95% UI)	2021 ASMR per 100,000 (95% UI)	1990-2021 EAPC (95% CI)
American Samoa	0(0-1)	1.676 (1.247-2.255)	1(0-1)	1.179 (0.869-1.585)	-1.2 (-1.32 to -1.08)
Antigua and Barbuda	1(0-1)	1.02 (0.772-1.345)	1(0-1)	0.521 (0.393-0.674)	-2.26 (-2.47 to -2.06)
Arab Republic of Egypt	120(87-195)	0.475 (0.335-0.856)	432(255-597)	0.798 (0.485-1.088)	2.97 (2.29 to 3.65)
Argentine Republic	453(361-552)	1.386 (1.102-1.691)	385(307-475)	0.694 (0.554-0.854)	-1.99 (-2.18 to -1.79)
Australia	148(117-182)	0.745 (0.592-0.914)	98(76-127)	0.215 (0.167-0.277)	-3.98 (-4.07 to -3.89)
Barbados	3(2-4)	0.898 (0.673-1.172)	2(1-3)	0.366 (0.248-0.506)	-3.27 (-3.6 to -2.93)
Belize	1(1-1)	0.741 (0.59-0.918)	1(1-2)	0.478 (0.368-0.616)	-1.49 (-2.06 to -0.91)
Bermuda	1(0-1)	0.818 (0.604-1.082)	0(0-1)	0.298 (0.217-0.399)	-3.03 (-3.26 to -2.79)
Bolivarian Republic of Venezuela	136(110-164)	1.465 (1.171-1.764)	158(109-219)	0.527 (0.366-0.736)	-3.87 (-4.11 to -3.62)
Bosnia and Herzegovina	79(59-104)	2.008 (1.493-2.673)	86(60-120)	1.352 (0.945-1.873)	-1.27 (-1.46 to -1.09)
Brunei Darussalam	3(2-4)	3.596 (2.295-4.77)	3(2-4)	0.949 (0.669-1.292)	-3.98 (-4.33 to -3.63)
Burkina Faso	13(8-18)	0.293 (0.191-0.399)	20(12-28)	0.217 (0.129-0.297)	-0.76 (-0.96 to -0.56)
Canada	456(353-554)	1.385 (1.073-1.682)	314(240-401)	0.412 (0.318-0.523)	-3.8 (-3.9 to -3.7)
Central African Republic	8(5-12)	0.669 (0.407-0.931)	9(6-13)	0.376 (0.235-0.525)	-1.99 (-2.17 to -1.81)
Commonwealth of Dominica	1(1-1)	1.284 (0.961-1.668)	1(0-1)	0.778 (0.563-1.074)	-1.66 (-1.9 to -1.42)
Commonwealth of the Bahamas	1(1-1)	0.706 (0.503-0.99)	2(1-2)	0.41 (0.287-0.557)	-1.67 (-1.79 to -1.56)
Cook Islands	0(0-0)	0.867 (0.636-1.209)	0(0-0)	0.39 (0.278-0.533)	-2.65 (-2.81 to -2.5)
Czech Republic	312(245-400)	2.206 (1.733-2.813)	127(96-161)	0.58 (0.441-0.734)	-4.48 (-4.58 to -4.38)
Democratic People's Republic of Korea	478(322-682)	2.833 (1.904-4.063)	727(502-989)	2.134 (1.48-2.89)	-0.99 (-1.13 to -0.85)
Democratic Republic of Sao Tome and Principe	0(0-0)	0.305 (0.218-0.411)	0(0-0)	0.293 (0.203-0.4)	-0.24 (-0.54 to 0.07)
Democratic Republic of Timor-Leste	2(1-4)	0.925 (0.523-1.404)	5(3-8)	0.616 (0.412-0.931)	-1.23 (-1.45 to -1.01)
Democratic Republic of the Congo	51(32-69)	0.319 (0.201-0.435)	78(49-109)	0.203 (0.128-0.288)	-1.38 (-1.54 to -1.21)
Democratic Socialist Republic of Sri Lanka	68(50-89)	0.678 (0.489-0.887)	49(28-74)	0.18 (0.107-0.266)	-4.32 (-4.52 to -4.12)
Dominican Republic	30(22-42)	0.927 (0.658-1.309)	60(41-82)	0.61 (0.418-0.841)	-1.1 (-1.42 to -0.78)
Eastern Republic of Uruguay	64(51-78)	1.638 (1.312-2.002)	53(41-66)	0.997 (0.778-1.228)	-1.86 (-2 to -1.72)
Federal Democratic Republic of Ethiopia	62(37-88)	0.292 (0.179-0.417)	41(27-57)	0.096 (0.063-0.136)	-3.59 (-3.92 to -3.26)
Federal Democratic Republic of Nepal	93(62-128)	1.046 (0.701-1.437)	108(72-151)	0.496 (0.332-0.687)	-2.61 (-2.81 to -2.41)
Federal Republic of Germany	2651(2010-3329)	2.017 (1.537-2.524)	1211(918-1556)	0.613 (0.476-0.772)	-3.88 (-4.01 to -3.74)
Federal Republic of Nigeria	28(19-44)	0.065 (0.044-0.102)	25(17-37)	0.028 (0.019-0.041)	-2.8 (-3.01 to -2.59)
Federal Republic of Somalia	14(9-21)	0.598 (0.364-0.87)	24(14-36)	0.388 (0.231-0.562)	-1.48 (-1.54 to -1.41)
Federated States of Micronesia	1(1-1)	2.081 (1.5-2.828)	1(1-2)	1.43 (0.984-2.016)	-1.21 (-1.32 to -1.1)
Federative Republic of Brazil	2434(1961-2947)	2.887 (2.316-3.54)	1845(1465-2297)	0.74 (0.587-0.922)	-4.64 (-4.75 to -4.52)
French Republic	1121(884-1389)	1.309 (1.042-1.612)	567(432-735)	0.403 (0.311-0.512)	-3.59 (-3.67 to -3.5)
Gabonese Republic	2(1-3)	0.367 (0.223-0.519)	3(2-4)	0.246 (0.154-0.329)	-1.3 (-1.35 to -1.25)
Georgia	132(104-165)	2.066 (1.643-2.581)	94(75-116)	1.576 (1.267-1.925)	0.6 (0.06 to 1.15)
Grand Duchy of Luxembourg	9(6-13)	1.702 (1.174-2.425)	5(3-7)	0.45 (0.314-0.626)	-4.25 (-4.32 to -4.18)
Greenland	1(1-2)	3.522 (2.425-5.021)	1(1-1)	1.115 (0.776-1.575)	-3.66 (-3.75 to -3.58)
Grenada	0(0-1)	0.652 (0.502-0.83)	0(0-0)	0.31 (0.229-0.394)	-2.4 (-2.85 to -1.95)
Guam	0(0-1)	0.483 (0.368-0.644)	1(0-1)	0.314 (0.23-0.399)	-1.07 (-1.41 to -0.74)
Hashemite Kingdom of Jordan	14(10-19)	1.188 (0.874-1.643)	37(26-50)	0.572 (0.392-0.762)	-2.37 (-2.51 to -2.23)
Hellenic Republic	464(375-558)	3.022 (2.445-3.64)	317(253-394)	1.245 (1.008-1.531)	-3.09 (-3.26 to -2.92)
Hungary	411(312-529)	2.745 (2.095-3.508)	146(111-187)	0.761 (0.579-0.967)	-4.05 (-4.32 to -3.77)
Independent State of Papua New Guinea	21(13-31)	1.084 (0.674-1.57)	38(25-57)	0.685 (0.448-0.988)	-1.65 (-1.76 to -1.55)
Independent State of Samoa	1(1-1)	1.316 (0.798-1.78)	1(1-2)	0.889 (0.541-1.176)	-1.54 (-1.68 to -1.4)
Ireland	102(81-125)	2.454 (1.952-2.998)	37(28-47)	0.446 (0.344-0.565)	-5.47 (-5.61 to -5.32)
Islamic Republic of Afghanistan	83(37-132)	1.255 (0.557-1.991)	114(48-166)	1.236 (0.485-1.829)	-0.08 (-0.56 to 0.41)
Islamic Republic of Iran	431(266-564)	1.76 (1.044-2.31)	711(410-903)	0.974 (0.552-1.248)	-1.5 (-1.64 to -1.36)
Islamic Republic of Mauritania	4(3-6)	0.405 (0.281-0.56)	5(3-7)	0.225 (0.142-0.316)	-1.81 (-2.11 to -1.52)
Islamic Republic of Pakistan	325(224-446)	0.611 (0.42-0.834)	369(256-518)	0.325 (0.225-0.453)	-2.43 (-2.8 to -2.05)
Jamaica	22(17-27)	1.191 (0.942-1.504)	17(11-24)	0.55 (0.369-0.784)	-2.72 (-3.1 to -2.35)
Japan	8973(7283-10840)	5.305 (4.283-6.423)	5440(4225-6938)	1.306 (1.042-1.621)	-4.71 (-4.77 to -4.64)
Kingdom of Bahrain	2(2-3)	1.753 (1.168-2.5)	4(3-6)	0.708 (0.476-1.021)	-3.33 (-3.63 to -3.04)
Kingdom of Belgium	292(232-362)	1.836 (1.462-2.269)	123(93-156)	0.502 (0.385-0.629)	-4.04 (-4.17 to -3.91)
Kingdom of Bhutan	1(1-2)	0.421 (0.228-0.704)	1(1-2)	0.26 (0.156-0.412)	-1.47 (-1.62 to -1.31)
Kingdom of Cambodia	100(67-141)	2.411 (1.608-3.41)	152(105-217)	1.351 (0.94-1.892)	-2.16 (-2.28 to -2.04)
Kingdom of Denmark	162(131-198)	1.919 (1.554-2.337)	81(62-102)	0.644 (0.494-0.802)	-3.59 (-3.88 to -3.3)
Kingdom of Eswatini	1(1-2)	0.461 (0.304-0.633)	1(1-2)	0.273 (0.176-0.375)	-1.4 (-1.9 to -0.9)
Kingdom of Lesotho	6(4-9)	0.733 (0.444-1.064)	11(7-15)	1.012 (0.63-1.39)	1.87 (1.54 to 2.2)
Kingdom of Morocco	30(20-41)	0.217 (0.141-0.298)	40(25-54)	0.116 (0.073-0.159)	-2.02 (-2.19 to -1.84)
Kingdom of Norway	93(76-114)	1.334 (1.094-1.618)	23(18-30)	0.228 (0.178-0.282)	-6.13 (-6.33 to -5.94)
Kingdom of Saudi Arabia	23(14-38)	0.42 (0.253-0.666)	43(28-76)	0.236 (0.156-0.391)	-1.98 (-2.21 to -1.75)
Kingdom of Spain	1440(1145-1788)	2.599 (2.065-3.221)	664(515-845)	0.662 (0.523-0.827)	-4.18 (-4.25 to -4.12)
Kingdom of Sweden	191(147-240)	1.182 (0.92-1.475)	83(61-106)	0.348 (0.258-0.445)	-4.08 (-4.29 to -3.88)
Kingdom of Thailand	489(292-666)	1.45 (0.877-1.986)	655(320-962)	0.601 (0.293-0.878)	-3.26 (-3.45 to -3.06)
Kingdom of Tonga	1(1-2)	2.542 (1.815-3.675)	1(1-2)	1.647 (1.177-2.311)	-1.51 (-1.67 to -1.34)
Kingdom of the Netherlands	509(403-639)	2.481 (1.969-3.11)	192(147-243)	0.513 (0.395-0.644)	-5.03 (-5.16 to -4.9)
Kyrgyz Republic	119(95-145)	3.925 (3.154-4.818)	104(79-134)	2.146 (1.633-2.759)	-1.25 (-1.59 to -0.91)
Lao People's Democratic Republic	41(26-58)	2.002 (1.288-2.859)	40(28-57)	0.947 (0.656-1.355)	-2.47 (-2.56 to -2.39)
Lebanese Republic	29(20-40)	1.432 (0.996-1.932)	54(39-74)	0.875 (0.612-1.183)	-1.19 (-1.43 to -0.94)
Malaysia	75(56-98)	0.857 (0.64-1.129)	121(92-159)	0.455 (0.341-0.595)	-2.44 (-2.65 to -2.23)
Mongolia	45(33-63)	4.27 (3.108-5.957)	82(59-113)	3.417 (2.443-4.493)	-0.8 (-0.9 to -0.69)
Montenegro	10(7-13)	1.534 (1.05-2.09)	12(8-16)	1.161 (0.82-1.568)	-1.06 (-1.36 to -0.75)
New Zealand	42(34-52)	1.067 (0.852-1.306)	31(24-39)	0.362 (0.286-0.454)	-3.6 (-3.91 to -3.29)
North Macedonia	64(45-89)	3.466 (2.449-4.895)	64(44-87)	1.952 (1.357-2.658)	-2.15 (-2.43 to -1.86)
Northern Mariana Islands	0(0-0)	1.215 (0.858-1.703)	0(0-1)	0.766 (0.581-1.002)	-1.45 (-1.71 to -1.19)
Palestine	12(8-18)	1.571 (0.99-2.228)	16(11-22)	0.722 (0.473-1.012)	-2.81 (-3.13 to -2.49)
People's Democratic Republic of Algeria	85(56-113)	0.885 (0.585-1.169)	126(85-177)	0.44 (0.295-0.606)	-2.05 (-2.24 to -1.85)
People's Republic of Bangladesh	560(349-759)	1.23 (0.776-1.663)	733(453-1023)	0.552 (0.339-0.761)	-2.54 (-2.75 to -2.32)
People's Republic of China	51502(38094-65939)	6.233 (4.663-8.027)	65604(48081-90844)	3.097 (2.271-4.3)	-2.17 (-2.29 to -2.05)
Plurinational State of Bolivia	70(52-94)	2.275 (1.706-3.033)	109(75-160)	1.235 (0.849-1.816)	-1.62 (-1.84 to -1.39)
Portuguese Republic	365(279-472)	2.609 (1.996-3.35)	163(127-204)	0.708 (0.565-0.872)	-4.17 (-4.29 to -4.05)
Principality of Andorra	1(1-1)	1.729 (1.04-2.665)	1(1-2)	0.631 (0.376-0.972)	-3.09 (-3.37 to -2.81)
Principality of Monaco	1(1-2)	1.624 (1.006-2.365)	1(1-1)	0.76 (0.502-1.123)	-2.52 (-2.63 to -2.42)
Puerto Rico	31(22-44)	0.845 (0.592-1.212)	18(12-27)	0.242 (0.169-0.359)	-4.34 (-4.49 to -4.19)
Republic of Albania	63(45-88)	3.325 (2.396-4.63)	93(65-131)	2.074 (1.471-2.931)	-1.32 (-1.55 to -1.09)
Republic of Angola	29(18-40)	0.725 (0.453-1.013)	46(30-63)	0.387 (0.256-0.526)	-2.07 (-2.31 to -1.83)
Republic of Armenia	104(85-124)	3.772 (3.06-4.488)	78(63-95)	1.776 (1.428-2.156)	-2.01 (-2.24 to -1.78)
Republic of Austria	208(166-255)	1.724 (1.38-2.088)	89(69-112)	0.486 (0.382-0.605)	-3.96 (-4.1 to -3.82)
Republic of Azerbaijan	157(106-214)	3.093 (2.087-4.256)	195(138-289)	2.022 (1.438-3.019)	-1.17 (-1.4 to -0.95)
Republic of Belarus	534(416-680)	4.099 (3.203-5.205)	257(186-338)	1.6 (1.161-2.102)	-3.56 (-3.75 to -3.37)
Republic of Benin	7(5-10)	0.369 (0.247-0.511)	8(5-11)	0.167 (0.102-0.226)	-2.57 (-2.65 to -2.5)
Republic of Botswana	4(3-6)	0.789 (0.496-1.098)	5(3-7)	0.37 (0.234-0.514)	-2.74 (-2.98 to -2.5)
Republic of Bulgaria	378(292-484)	2.985 (2.317-3.78)	188(141-245)	1.353 (1.024-1.758)	-2.27 (-2.42 to -2.12)
Republic of Burundi	14(8-19)	0.596 (0.366-0.828)	11(7-16)	0.234 (0.146-0.332)	-3.24 (-3.67 to -2.8)
Republic of Cabo Verde	2(1-3)	0.921 (0.649-1.236)	2(2-3)	0.554 (0.384-0.771)	-2.28 (-2.88 to -1.68)
Republic of Cameroon	16(11-22)	0.356 (0.239-0.475)	29(17-42)	0.226 (0.13-0.321)	-1.34 (-1.55 to -1.14)
Republic of Chad	12(8-16)	0.421 (0.283-0.565)	21(13-30)	0.38 (0.25-0.54)	-0.39 (-0.59 to -0.2)
Republic of Chile	247(198-301)	2.424 (1.94-2.967)	213(167-266)	0.836 (0.655-1.04)	-3.44 (-3.58 to -3.3)
Republic of Colombia	326(263-398)	1.878 (1.512-2.299)	259(193-345)	0.469 (0.349-0.624)	-5.02 (-5.21 to -4.83)
Republic of Costa Rica	58(45-72)	3.439 (2.69-4.297)	54(42-69)	0.991 (0.763-1.254)	-4.37 (-4.59 to -4.16)
Republic of Croatia	245(190-307)	4.167 (3.239-5.206)	115(88-146)	1.229 (0.934-1.557)	-3.66 (-3.79 to -3.54)
Republic of Cuba	97(76-123)	0.956 (0.747-1.204)	102(78-131)	0.516 (0.396-0.66)	-1.97 (-2.08 to -1.86)
Republic of Cyprus	11(8-16)	1.541 (1.115-2.25)	14(10-20)	0.691 (0.47-0.943)	-2.23 (-2.37 to -2.09)
Republic of C?te d'Ivoire	6(4-7)	0.14 (0.095-0.189)	10(6-14)	0.09 (0.059-0.123)	-1.78 (-2.17 to -1.39)
Republic of Djibouti	1(1-1)	0.639 (0.404-0.954)	3(2-4)	0.511 (0.319-0.728)	-0.63 (-0.76 to -0.5)
Republic of Ecuador	96(78-117)	1.896 (1.542-2.328)	118(85-159)	0.733 (0.531-0.986)	-3.01 (-3.39 to -2.63)
Republic of El Salvador	18(14-25)	0.622 (0.472-0.847)	37(26-50)	0.6 (0.423-0.82)	-0.42 (-0.69 to -0.16)
Republic of Equatorial Guinea	1(1-2)	0.554 (0.337-0.803)	1(1-2)	0.211 (0.128-0.296)	-3.46 (-4.05 to -2.86)
Republic of Estonia	54(43-68)	2.64 (2.102-3.316)	23(18-30)	0.913 (0.698-1.168)	-3.53 (-3.72 to -3.33)
Republic of Fiji	3(1-4)	0.789 (0.377-1.078)	3(1-5)	0.429 (0.177-0.627)	-2.03 (-2.24 to -1.82)
Republic of Finland	81(62-104)	1.136 (0.877-1.446)	34(25-45)	0.27 (0.2-0.354)	-4.44 (-4.55 to -4.33)
Republic of Ghana	12(7-16)	0.217 (0.136-0.297)	21(14-29)	0.142 (0.098-0.195)	-1.14 (-1.27 to -1.02)
Republic of Guatemala	36(28-44)	1.157 (0.909-1.448)	81(61-106)	0.752 (0.564-0.977)	-1.84 (-2.57 to -1.1)
Republic of Guinea	12(8-17)	0.354 (0.239-0.511)	16(10-22)	0.29 (0.189-0.41)	-0.44 (-0.63 to -0.26)
Republic of Guinea-Bissau	1(1-2)	0.337 (0.221-0.474)	2(1-3)	0.295 (0.191-0.393)	0.3 (-0.08 to 0.67)
Republic of Guyana	3(2-3)	0.692 (0.541-0.886)	2(1-3)	0.327 (0.223-0.463)	-2.06 (-2.35 to -1.77)
Republic of Haiti	34(22-51)	1.037 (0.668-1.523)	34(21-50)	0.492 (0.309-0.711)	-2.34 (-2.51 to -2.17)
Republic of Honduras	21(15-27)	1.052 (0.748-1.387)	61(43-84)	1.011 (0.697-1.392)	0.17 (-0.03 to 0.37)
Republic of Iceland	7(6-9)	2.474 (1.91-3.044)	3(2-4)	0.504 (0.373-0.646)	-5.11 (-5.18 to -5.04)
Republic of India	3141(2356-4239)	0.681 (0.508-0.928)	4159(3107-5508)	0.358 (0.266-0.473)	-1.9 (-2.05 to -1.75)
Republic of Indonesia	738(519-976)	0.769 (0.534-1.024)	1501(1078-2073)	0.655 (0.475-0.897)	-0.43 (-0.63 to -0.23)
Republic of Iraq	77(54-113)	1.02 (0.713-1.487)	144(94-196)	0.697 (0.461-0.943)	-1.62 (-1.8 to -1.44)
Republic of Italy	2385(1847-3005)	2.636 (2.055-3.311)	1060(790-1330)	0.686 (0.525-0.848)	-4.3 (-4.35 to -4.25)
Republic of Kazakhstan	405(308-533)	3.055 (2.295-4.07)	160(125-200)	0.84 (0.658-1.06)	-3.79 (-4.07 to -3.51)
Republic of Kenya	30(20-44)	0.381 (0.251-0.555)	60(44-81)	0.271 (0.196-0.37)	-1.18 (-1.43 to -0.93)
Republic of Kiribati	1(1-1)	2.947 (2.168-3.761)	2(1-3)	2.528 (1.781-3.338)	-0.58 (-0.75 to -0.4)
Republic of Korea	2767(1930-3553)	9.774 (7.038-12.573)	1668(1220-2261)	1.777 (1.302-2.397)	-6.01 (-6.19 to -5.82)
Republic of Latvia	92(73-114)	2.558 (2.041-3.19)	37(28-48)	1.024 (0.774-1.312)	-2.97 (-3.14 to -2.8)
Republic of Liberia	3(2-5)	0.299 (0.209-0.411)	5(3-7)	0.215 (0.128-0.311)	-1.09 (-1.22 to -0.95)
Republic of Lithuania	108(86-134)	2.404 (1.91-2.972)	52(39-66)	0.937 (0.709-1.187)	-2.86 (-3.03 to -2.68)
Republic of Madagascar	18(12-24)	0.367 (0.244-0.503)	15(9-22)	0.144 (0.091-0.21)	-3.07 (-3.3 to -2.85)
Republic of Malawi	8(6-10)	0.232 (0.166-0.308)	13(8-17)	0.181 (0.124-0.251)	-1.12 (-1.43 to -0.81)
Republic of Maldives	1(1-1)	1.317 (0.868-1.947)	1(1-2)	0.382 (0.27-0.527)	-4.31 (-4.62 to -4)
Republic of Mali	21(15-27)	0.554 (0.411-0.75)	46(32-64)	0.565 (0.403-0.778)	0.52 (0.36 to 0.69)
Republic of Malta	8(6-10)	1.806 (1.362-2.323)	5(4-6)	0.472 (0.358-0.613)	-4.04 (-4.24 to -3.84)
Republic of Mauritius	9(8-11)	1.268 (1.032-1.538)	14(12-18)	0.783 (0.642-0.95)	-2.44 (-2.95 to -1.93)
Republic of Moldova	121(82-168)	2.649 (1.798-3.637)	74(54-98)	1.212 (0.896-1.597)	-1.9 (-2.29 to -1.51)
Republic of Mozambique	19(12-25)	0.357 (0.235-0.485)	30(20-42)	0.294 (0.189-0.397)	-0.02 (-0.24 to 0.21)
Republic of Namibia	1(1-2)	0.251 (0.184-0.342)	2(1-3)	0.154 (0.108-0.204)	-1.86 (-2.23 to -1.5)
Republic of Nauru	0(0-0)	2.322 (1.572-3.235)	0(0-0)	1.514 (1.031-2.034)	-1.55 (-1.86 to -1.24)
Republic of Nicaragua	11(8-14)	0.755 (0.575-0.97)	22(16-30)	0.466 (0.338-0.637)	-1.36 (-1.57 to -1.14)
Republic of Niue	0(0-0)	0.958 (0.655-1.395)	0(0-0)	0.672 (0.474-0.936)	-1.42 (-1.52 to -1.32)
Republic of Palau	0(0-0)	1.559 (1.113-2.238)	0(0-0)	0.962 (0.666-1.334)	-1.6 (-1.67 to -1.54)
Republic of Panama	13(10-16)	0.923 (0.734-1.162)	18(13-24)	0.409 (0.298-0.549)	-2.9 (-3.07 to -2.72)
Republic of Paraguay	31(23-41)	1.497 (1.104-1.998)	46(31-64)	0.818 (0.553-1.159)	-2.43 (-2.74 to -2.12)
Republic of Peru	110(82-148)	0.955 (0.706-1.29)	212(144-291)	0.638 (0.432-0.877)	-1.77 (-2.07 to -1.46)
Republic of Poland	1340(1096-1614)	3.046 (2.492-3.661)	647(516-804)	0.901 (0.722-1.113)	-3.89 (-4.05 to -3.72)
Republic of Rwanda	25(16-34)	0.939 (0.598-1.254)	30(20-41)	0.532 (0.363-0.73)	-2.76 (-3.09 to -2.41)
Republic of San Marino	1(1-2)	3.587 (2.302-5.225)	1(0-1)	0.981 (0.561-1.631)	-3.47 (-3.78 to -3.17)
Republic of Senegal	15(9-20)	0.437 (0.279-0.599)	19(12-27)	0.236 (0.147-0.329)	-1.95 (-2.15 to -1.75)
Republic of Serbia	168(123-215)	1.547 (1.109-2.019)	145(104-197)	0.882 (0.637-1.194)	-2.05 (-2.38 to -1.72)
Republic of Seychelles	1(0-1)	1.191 (0.834-1.62)	1(0-1)	0.592 (0.441-0.798)	-2.25 (-2.44 to -2.07)
Republic of Sierra Leone	10(7-14)	0.512 (0.347-0.689)	12(8-16)	0.312 (0.2-0.434)	-1.17 (-1.35 to -0.98)
Republic of Singapore	31(23-41)	1.467 (1.066-1.935)	19(14-24)	0.222 (0.168-0.288)	-6.04 (-6.29 to -5.79)
Republic of Slovenia	57(45-72)	2.304 (1.819-2.894)	33(24-44)	0.737 (0.546-0.98)	-3.53 (-3.69 to -3.36)
Republic of South Africa	144(103-180)	0.691 (0.493-0.865)	154(118-190)	0.322 (0.242-0.397)	-2.81 (-3.07 to -2.55)
Republic of South Sudan	13(7-20)	0.513 (0.288-0.801)	13(7-19)	0.344 (0.195-0.502)	-1.57 (-1.77 to -1.36)
Republic of Sudan	150(69-231)	1.7 (0.772-2.595)	205(74-329)	1.177 (0.415-1.865)	-1.35 (-1.48 to -1.22)
Republic of Suriname	2(2-3)	0.943 (0.678-1.261)	3(2-5)	0.474 (0.312-0.713)	-2.3 (-2.56 to -2.04)
Republic of Tajikistan	112(75-157)	4.07 (2.752-5.641)	65(43-95)	1.187 (0.794-1.758)	-3.69 (-3.98 to -3.39)
Republic of Trinidad and Tobago	6(5-8)	0.774 (0.614-0.967)	5(4-7)	0.28 (0.191-0.384)	-3.41 (-3.63 to -3.19)
Republic of Tunisia	44(30-61)	0.98 (0.675-1.366)	70(44-98)	0.547 (0.352-0.774)	-2.09 (-2.21 to -1.98)
Republic of Turkey	1360(941-1782)	4.041 (2.793-5.339)	1297(904-1804)	1.4 (0.978-1.933)	-3.67 (-3.95 to -3.39)
Republic of Uganda	19(13-26)	0.304 (0.213-0.413)	24(17-34)	0.17 (0.123-0.235)	-2.82 (-3.3 to -2.34)
Republic of Uzbekistan	104(80-131)	0.876 (0.676-1.11)	121(89-157)	0.436 (0.318-0.573)	-1.97 (-2.22 to -1.72)
Republic of Vanuatu	1(1-1)	1.429 (0.946-2.029)	1(1-2)	0.813 (0.57-1.13)	-2.07 (-2.18 to -1.96)
Republic of Yemen	136(60-209)	2.84 (1.255-4.355)	286(105-423)	2.221 (0.811-3.287)	-0.94 (-1.01 to -0.88)
Republic of Zambia	12(8-16)	0.457 (0.307-0.592)	18(12-24)	0.275 (0.18-0.38)	-2.15 (-2.54 to -1.77)
Republic of Zimbabwe	33(24-46)	0.886 (0.636-1.224)	53(39-71)	0.798 (0.585-1.058)	-0.03 (-0.42 to 0.35)
Republic of the Congo	5(3-7)	0.49 (0.307-0.665)	8(5-11)	0.307 (0.195-0.412)	-1.51 (-1.72 to -1.3)
Republic of the Gambia	1(0-1)	0.218 (0.141-0.306)	1(1-2)	0.113 (0.073-0.154)	-2.31 (-2.47 to -2.15)
Republic of the Marshall Islands	0(0-0)	1.388 (0.927-1.997)	0(0-1)	1.024 (0.655-1.443)	-0.77 (-0.88 to -0.66)
Republic of the Niger	6(4-8)	0.24 (0.157-0.336)	13(8-18)	0.186 (0.116-0.259)	-0.68 (-0.75 to -0.6)
Republic of the Philippines	200(152-260)	0.728 (0.548-0.944)	324(239-458)	0.399 (0.296-0.567)	-1.89 (-2.09 to -1.69)
Republic of the Union of Myanmar	463(320-631)	2.079 (1.441-2.836)	267(192-369)	0.578 (0.417-0.79)	-4.57 (-4.76 to -4.39)
Romania	476(374-587)	1.672 (1.313-2.072)	355(269-454)	0.999 (0.766-1.267)	-1.92 (-2.14 to -1.7)
Russian Federation	5927(4956-6950)	3.196 (2.668-3.751)	3225(2622-3921)	1.338 (1.084-1.613)	-3 (-3.21 to -2.79)
Saint Kitts and Nevis	0(0-0)	0.708 (0.516-0.95)	0(0-0)	0.321 (0.227-0.428)	-2.45 (-2.6 to -2.29)
Saint Lucia	1(1-1)	1.283 (1-1.625)	1(1-2)	0.518 (0.379-0.691)	-3.33 (-3.56 to -3.09)
Saint Vincent and the Grenadines	1(0-1)	0.779 (0.614-0.981)	1(0-1)	0.443 (0.333-0.573)	-1.85 (-2.11 to -1.59)
Slovak Republic	117(83-158)	1.954 (1.388-2.608)	69(48-94)	0.722 (0.502-0.97)	-3.1 (-3.24 to -2.97)
Socialist Republic of Viet Nam	707(451-938)	1.759 (1.139-2.33)	827(595-1171)	0.817 (0.592-1.184)	-3.16 (-3.46 to -2.86)
Solomon Islands	3(2-5)	2.352 (1.452-3.255)	6(4-9)	1.69 (1.172-2.361)	-0.9 (-1.13 to -0.67)
State of Eritrea	5(3-7)	0.344 (0.19-0.507)	6(3-8)	0.174 (0.107-0.248)	-2.55 (-2.71 to -2.38)
State of Israel	66(52-83)	1.37 (1.082-1.703)	59(45-75)	0.465 (0.363-0.59)	-3.89 (-4.05 to -3.72)
State of Kuwait	2(2-3)	0.437 (0.298-0.607)	7(5-10)	0.304 (0.217-0.408)	-1.64 (-2.1 to -1.18)
State of Libya	15(9-21)	0.82 (0.52-1.175)	30(20-42)	0.632 (0.405-0.891)	-0.32 (-0.54 to -0.1)
State of Qatar	1(1-2)	1.481 (0.941-2.257)	3(2-4)	0.371 (0.229-0.549)	-4.6 (-5.26 to -3.94)
Sultanate of Oman	4(3-7)	0.681 (0.435-1.005)	4(3-6)	0.249 (0.165-0.344)	-2.55 (-2.91 to -2.19)
Swiss Confederation	179(139-227)	1.655 (1.29-2.088)	87(66-113)	0.439 (0.341-0.566)	-3.93 (-4.29 to -3.56)
Syrian Arab Republic	47(33-66)	0.975 (0.672-1.37)	66(45-93)	0.577 (0.387-0.796)	-1.96 (-2.1 to -1.82)
Taiwan (Province of China)	468(347-603)	3.139 (2.356-4.034)	447(344-567)	1.031 (0.795-1.304)	-4.05 (-4.28 to -3.81)
Togolese Republic	8(5-11)	0.691 (0.462-1.016)	16(10-24)	0.443 (0.272-0.64)	-1.31 (-1.41 to -1.22)
Tokelau	0(0-0)	1.228 (0.826-1.762)	0(0-0)	0.644 (0.466-0.884)	-2.27 (-2.35 to -2.2)
Turkmenistan	54(44-67)	2.778 (2.24-3.423)	33(24-46)	0.821 (0.583-1.133)	-3.93 (-4.1 to -3.75)
Tuvalu	0(0-0)	1.729 (1.239-2.39)	0(0-0)	1.06 (0.784-1.427)	-1.5 (-1.59 to -1.41)
Ukraine	2363(1899-2937)	3.269 (2.65-4.064)	751(481-1092)	0.99 (0.638-1.438)	-4.33 (-4.6 to -4.06)
Union of the Comoros	1(1-1)	0.537 (0.316-0.766)	1(1-2)	0.287 (0.182-0.418)	-2.39 (-2.56 to -2.23)
United Arab Emirates	4(3-6)	1.074 (0.696-1.549)	10(7-14)	0.427 (0.29-0.615)	-1.62 (-2.24 to -1)
United Kingdom of Great Britain and Northern Ireland	2056(1641-2498)	2.154 (1.726-2.606)	721(550-920)	0.508 (0.392-0.638)	-4.74 (-4.84 to -4.65)
United Mexican States	488(399-594)	1.284 (1.033-1.572)	470(363-591)	0.379 (0.293-0.475)	-4.29 (-4.44 to -4.13)
United Republic of Tanzania	66(43-88)	0.624 (0.409-0.835)	74(48-103)	0.295 (0.194-0.409)	-2.87 (-3.06 to -2.68)
United States Virgin Islands	1(0-1)	0.748 (0.438-1.173)	1(0-1)	0.286 (0.17-0.431)	-3.24 (-3.49 to -2.99)
United States of America	2974(2384-3577)	0.922 (0.74-1.104)	2065(1598-2578)	0.348 (0.273-0.43)	-3.27 (-3.33 to -3.21)
