# Supplementary material for: Global, regional, and national burden of gastric cancer attributable to smoking and a high-sodium diet from 1990 to 2021: a global burden of disease study 2021
Source: BMC Gastroenterol. 2025 Dec 3;26:52. doi: 10.1186/s12876-025-04431-8 (PMC12828996; doi:10.1186/s12876-025-04431-8)
Supplement: Supplementary file 1 — Supplementary Material 1. [file 12876_2025_4431_MOESM1_ESM.zip › Supplementary Information/Supplementary Information/Supplementary Table 2.csv]

Supplementary Table 2 DALYs of GC attributable to smoking in 1990 and 2021 for all countries and territories, with estimated annual percentage change from 1990 to 2021.
Location	1990 DALYs Number (95% UI)	1990 ASDR per 100,000 (95% UI)	2021 DALYs Number (95% UI)	2021 ASDR per 100,000 (95% UI)	1990-2021 EAPC (95% CI)
American Samoa	12(9-16)	45.724 (34.332-61.198)	17(13-23)	32.892 (24.022-44.008)	-1.11 (-1.23 to -0.99)
Antigua and Barbuda	12(9-16)	23.733 (18.346-30.376)	13(10-16)	11.481 (8.855-14.637)	-2.44 (-2.64 to -2.24)
Arab Republic of Egypt	3515(2634-5207)	11.739 (8.555-18.843)	11616(6589-16078)	17.711 (10.393-24.459)	2.53 (1.91 to 3.15)
Argentine Republic	12075(9715-14512)	36.797 (29.649-44.205)	9826(7919-11983)	18.227 (14.703-22.235)	-2.04 (-2.25 to -1.83)
Australia	3446(2771-4130)	17.616 (14.163-21.071)	2091(1663-2620)	5.123 (4.085-6.266)	-3.92 (-4.02 to -3.83)
Barbados	57(43-74)	19.468 (14.954-24.81)	39(26-53)	7.651 (5.178-10.478)	-3.3 (-3.58 to -3.01)
Belize	17(14-20)	18.1 (14.556-22.039)	37(29-48)	11.682 (9.095-14.921)	-1.47 (-2.03 to -0.9)
Bermuda	12(9-16)	19.353 (14.615-24.84)	9(6-12)	6.797 (5.03-8.921)	-3.16 (-3.39 to -2.93)
Bolivarian Republic of Venezuela	3610(2945-4311)	35.838 (29.082-42.843)	4090(2796-5586)	13.152 (9.04-17.997)	-3.79 (-4.03 to -3.56)
Bosnia and Herzegovina	2082(1585-2713)	48.422 (36.131-63.023)	1907(1336-2645)	30.994 (21.771-42.802)	-1.43 (-1.63 to -1.24)
Brunei Darussalam	86(56-114)	81.875 (53.121-108.328)	77(55-105)	20.997 (15.029-28.487)	-4.21 (-4.59 to -3.84)
Burkina Faso	384(243-519)	8.085 (5.158-10.933)	596(356-804)	5.781 (3.441-7.835)	-0.91 (-1.13 to -0.7)
Canada	9942(7846-12045)	30.52 (24.159-36.917)	6022(4726-7589)	8.635 (6.851-10.831)	-4 (-4.09 to -3.91)
Central African Republic	253(153-361)	18.751 (11.344-26.711)	299(184-437)	10.651 (6.613-15.16)	-1.97 (-2.15 to -1.79)
Commonwealth of Dominica	18(13-23)	30.704 (23.089-39.261)	16(12-23)	19.063 (13.784-26.111)	-1.52 (-1.75 to -1.28)
Commonwealth of the Bahamas	29(22-39)	17.924 (13.255-24.778)	42(30-56)	9.835 (6.94-13.182)	-1.85 (-1.97 to -1.73)
Cook Islands	3(2-4)	22.612 (16.553-31.053)	3(2-3)	10.301 (7.194-13.804)	-2.55 (-2.73 to -2.37)
Czech Republic	7356(5803-9326)	53.322 (42.086-67.38)	2794(2124-3553)	13.765 (10.487-17.521)	-4.46 (-4.53 to -4.38)
Democratic People's Republic of Korea	14566(9688-20999)	79.049 (53.182-113.808)	21219(14373-29299)	60.682 (41.477-83.614)	-0.97 (-1.13 to -0.81)
Democratic Republic of Sao Tome and Principe	5(4-7)	7.929 (5.661-10.73)	9(6-12)	7.453 (5.289-10.131)	-0.36 (-0.67 to -0.04)
Democratic Republic of Timor-Leste	75(40-112)	23.091 (12.883-35.283)	132(86-203)	15.089 (9.894-23.054)	-1.28 (-1.56 to -1.01)
Democratic Republic of the Congo	1498(945-2057)	8.469 (5.421-11.574)	2407(1516-3402)	5.539 (3.484-7.752)	-1.27 (-1.42 to -1.12)
Democratic Socialist Republic of Sri Lanka	1826(1315-2358)	16.127 (11.677-20.835)	1241(708-1826)	4.451 (2.571-6.544)	-4.26 (-4.48 to -4.03)
Dominican Republic	702(520-965)	19.217 (14.168-26.769)	1341(935-1837)	13.362 (9.3-18.349)	-0.98 (-1.24 to -0.72)
Eastern Republic of Uruguay	1617(1311-1928)	42.788 (34.76-50.752)	1261(996-1554)	25.534 (20.316-30.936)	-1.93 (-2.07 to -1.79)
Federal Democratic Republic of Ethiopia	1876(1120-2614)	8.189 (4.934-11.523)	1142(749-1599)	2.424 (1.595-3.414)	-3.98 (-4.31 to -3.64)
Federal Democratic Republic of Nepal	2601(1686-3595)	25.945 (17.139-35.672)	2604(1753-3691)	11.027 (7.432-15.441)	-2.99 (-3.21 to -2.78)
Federal Republic of Germany	55916(42951-69264)	45.129 (34.927-55.754)	24619(19170-30744)	14.382 (11.198-17.744)	-3.68 (-3.8 to -3.57)
Federal Republic of Nigeria	761(506-1203)	1.629 (1.093-2.584)	717(484-1051)	0.7 (0.473-1.035)	-2.84 (-3.07 to -2.61)
Federal Republic of Somalia	447(265-662)	15.853 (9.59-23.298)	770(442-1131)	10.447 (6.04-15.287)	-1.47 (-1.54 to -1.4)
Federated States of Micronesia	33(23-45)	60.533 (43.191-83.126)	37(25-52)	41.935 (28.085-58.743)	-1.16 (-1.27 to -1.05)
Federative Republic of Brazil	63095(51337-75201)	68.205 (55.371-82.02)	44111(35566-54125)	17.274 (13.917-21.202)	-4.73 (-4.85 to -4.6)
French Republic	23031(18449-28273)	28.782 (23.265-35.038)	11760(9121-14828)	9.835 (7.749-12.294)	-3.14 (-3.25 to -3.03)
Gabonese Republic	59(36-85)	9.901 (5.998-14.164)	78(49-108)	6.537 (4.068-8.882)	-1.33 (-1.39 to -1.27)
Georgia	3741(2963-4656)	58.215 (46.664-72.188)	2284(1839-2772)	39.945 (32.357-48.327)	0.17 (-0.35 to 0.69)
Grand Duchy of Luxembourg	212(150-298)	39.745 (28.492-55.291)	98(70-135)	9.416 (6.727-13.051)	-4.63 (-4.71 to -4.55)
Greenland	35(25-49)	91.199 (63.058-127.974)	21(15-29)	28.232 (20.224-39.146)	-3.77 (-3.84 to -3.69)
Grenada	11(9-14)	17.201 (13.373-21.746)	10(7-12)	7.827 (5.886-9.946)	-2.43 (-2.75 to -2.1)
Guam	12(10-17)	13.402 (10.277-17.843)	20(15-25)	9.948 (7.34-12.621)	-0.68 (-0.98 to -0.38)
Hashemite Kingdom of Jordan	384(282-524)	27.516 (20.226-37.806)	964(668-1301)	12.378 (8.564-16.625)	-2.64 (-2.79 to -2.5)
Hellenic Republic	9918(8064-11804)	65.5 (53.421-77.687)	5940(4822-7265)	27.369 (22.214-33.215)	-2.98 (-3.13 to -2.84)
Hungary	10174(7866-12976)	69.459 (54.412-88.073)	3466(2628-4398)	19.439 (14.795-24.573)	-4.04 (-4.33 to -3.75)
Independent State of Papua New Guinea	691(406-1013)	31.216 (18.652-45.626)	1293(827-1936)	19.774 (12.812-29.11)	-1.65 (-1.77 to -1.54)
Independent State of Samoa	30(18-40)	33.228 (20.465-44.658)	34(21-45)	22.503 (13.932-29.539)	-1.52 (-1.66 to -1.37)
Ireland	2049(1650-2484)	49.383 (39.931-59.675)	701(559-862)	8.872 (7.125-10.82)	-5.57 (-5.74 to -5.41)
Islamic Republic of Afghanistan	2145(993-3411)	29.924 (13.792-47.186)	3338(1485-4985)	29.466 (12.34-43.151)	-0.12 (-0.61 to 0.37)
Islamic Republic of Iran	11814(7547-15375)	42.184 (26.2-55.143)	17401(10584-21821)	21.766 (12.855-27.371)	-1.73 (-1.88 to -1.58)
Islamic Republic of Mauritania	118(83-162)	11.052 (7.736-15.327)	133(85-183)	5.704 (3.615-7.955)	-2.05 (-2.35 to -1.75)
Islamic Republic of Pakistan	8185(5670-11436)	14.256 (9.853-19.815)	9999(6831-14128)	7.751 (5.347-10.904)	-2.38 (-2.78 to -1.99)
Jamaica	488(389-605)	28.073 (22.466-34.814)	401(266-575)	13.068 (8.665-18.721)	-2.77 (-3.17 to -2.36)
Japan	210098(172745-251177)	122.181 (100.6-146.07)	91630(73016-113321)	27.015 (21.993-32.522)	-5.03 (-5.11 to -4.95)
Kingdom of Bahrain	60(40-84)	36.365 (24.457-51.779)	111(76-164)	13.457 (9.272-19.399)	-3.65 (-3.9 to -3.4)
Kingdom of Belgium	5859(4720-7066)	38.603 (31.383-46.351)	2394(1849-2968)	11.068 (8.678-13.619)	-3.89 (-4.01 to -3.77)
Kingdom of Bhutan	27(15-43)	10.339 (5.786-16.625)	34(20-54)	5.598 (3.359-8.914)	-1.93 (-2.1 to -1.76)
Kingdom of Cambodia	2702(1782-3838)	57.634 (38.366-81.353)	3886(2638-5589)	30.432 (20.827-43.632)	-2.41 (-2.54 to -2.27)
Kingdom of Denmark	3257(2658-3942)	41.518 (34.031-49.971)	1560(1201-1931)	13.468 (10.445-16.606)	-3.67 (-3.96 to -3.38)
Kingdom of Eswatini	34(22-47)	11.315 (7.291-15.628)	42(27-60)	6.861 (4.431-9.576)	-1.32 (-1.89 to -0.76)
Kingdom of Lesotho	146(86-212)	16.95 (10.129-24.36)	312(187-430)	26.509 (16.024-36.586)	2.28 (1.9 to 2.66)
Kingdom of Morocco	822(540-1119)	5.514 (3.604-7.531)	1050(674-1450)	2.876 (1.844-3.967)	-2.09 (-2.27 to -1.91)
Kingdom of Norway	1954(1611-2351)	30.722 (25.546-36.692)	475(378-580)	5.099 (4.084-6.164)	-6.16 (-6.32 to -5.99)
Kingdom of Saudi Arabia	644(385-1038)	10.295 (6.148-16.744)	1362(873-2466)	5.725 (3.76-9.969)	-1.94 (-2.17 to -1.71)
Kingdom of Spain	32176(25697-39872)	60.302 (48.351-74.132)	13584(10816-16732)	15.326 (12.305-18.642)	-4.2 (-4.3 to -4.1)
Kingdom of Sweden	3715(2910-4600)	25.24 (20.047-31.088)	1483(1124-1887)	7.038 (5.381-8.969)	-4.15 (-4.33 to -3.96)
Kingdom of Thailand	13422(7896-18418)	35.389 (21.017-48.225)	16967(8088-25084)	15.786 (7.478-23.325)	-3 (-3.18 to -2.81)
Kingdom of Tonga	34(25-49)	60.14 (43.223-85.668)	32(23-45)	39.484 (27.822-55.382)	-1.43 (-1.57 to -1.29)
Kingdom of the Netherlands	10446(8302-12995)	52.77 (42.116-65.345)	3552(2778-4371)	10.292 (8.108-12.632)	-5.21 (-5.34 to -5.08)
Kyrgyz Republic	3503(2808-4299)	112.219 (90.536-136.762)	3006(2292-3859)	56.095 (42.595-72.16)	-1.65 (-1.94 to -1.36)
Lao People's Democratic Republic	1148(736-1641)	51.413 (33.047-73.352)	1087(750-1547)	22.205 (15.551-31.486)	-2.77 (-2.86 to -2.68)
Lebanese Republic	757(523-1040)	33.779 (23.434-46.065)	1119(804-1507)	18.758 (13.495-25.255)	-1.53 (-1.75 to -1.31)
Malaysia	1911(1462-2474)	20.034 (15.214-26.087)	3035(2355-4064)	10.42 (8.091-13.888)	-2.42 (-2.59 to -2.25)
Mongolia	1292(926-1787)	116.952 (84.128-162.278)	2509(1776-3455)	92.885 (66.289-126.458)	-0.83 (-0.94 to -0.72)
Montenegro	249(171-337)	38.79 (26.879-52.505)	271(194-366)	27.15 (19.447-36.658)	-1.31 (-1.67 to -0.95)
New Zealand	980(787-1184)	25.296 (20.361-30.41)	664(534-821)	8.44 (6.838-10.387)	-3.72 (-4.02 to -3.42)
North Macedonia	1660(1202-2293)	85.03 (61.661-118.211)	1523(1048-2061)	44.71 (31.053-60.371)	-2.37 (-2.62 to -2.12)
Northern Mariana Islands	8(5-11)	32.573 (23.06-45.573)	12(9-16)	20.532 (15.666-26.663)	-1.42 (-1.71 to -1.13)
Palestine	284(179-407)	33.251 (20.97-47.612)	392(269-533)	15.377 (10.381-21.104)	-2.77 (-3.05 to -2.49)
People's Democratic Republic of Algeria	1973(1292-2636)	17.139 (11.4-22.751)	2778(1832-3830)	8.228 (5.487-11.427)	-2.31 (-2.45 to -2.16)
People's Republic of Bangladesh	15514(9451-21219)	31.756 (19.54-43.161)	18333(11382-25840)	12.979 (8.022-18.22)	-2.75 (-2.91 to -2.58)
People's Republic of China	1448966(1070928-1855638)	160.201 (118.177-204.679)	1550245(1135747-2166216)	71.071 (52.056-99.293)	-2.58 (-2.68 to -2.48)
Plurinational State of Bolivia	1881(1408-2535)	56.429 (42.234-75.788)	2730(1848-4066)	28.954 (19.61-42.842)	-1.82 (-2.05 to -1.58)
Portuguese Republic	8845(6887-11146)	64.861 (50.784-81.097)	3765(3021-4610)	18.693 (15.154-22.644)	-3.91 (-4.06 to -3.76)
Principality of Andorra	23(14-34)	38.806 (23.875-58.95)	21(13-32)	13.886 (8.33-21.259)	-3.14 (-3.39 to -2.88)
Principality of Monaco	24(15-35)	37.129 (24.057-53.86)	15(10-22)	16.968 (11.082-25.416)	-2.6 (-2.71 to -2.5)
Puerto Rico	673(489-932)	18.513 (13.411-25.593)	364(254-535)	5.755 (4.055-8.339)	-4.08 (-4.23 to -3.92)
Republic of Albania	1452(1013-2045)	71.12 (50.377-100.393)	1883(1320-2616)	42.553 (29.86-58.757)	-1.42 (-1.65 to -1.19)
Republic of Angola	878(561-1245)	19.475 (12.395-27.288)	1423(925-1989)	10.212 (6.675-13.961)	-2.12 (-2.37 to -1.87)
Republic of Armenia	2949(2422-3514)	100.434 (82.197-119.245)	1819(1473-2209)	41.747 (33.89-50.55)	-2.57 (-2.79 to -2.35)
Republic of Austria	4510(3609-5386)	39.963 (32.183-47.456)	1896(1501-2346)	11.567 (9.202-14.327)	-3.84 (-3.99 to -3.68)
Republic of Azerbaijan	4544(3155-6141)	84.314 (57.557-114.507)	5187(3652-7746)	47.873 (33.712-71.828)	-1.8 (-2 to -1.61)
Republic of Belarus	14617(11441-18323)	112.693 (88.275-141.237)	6592(4785-8609)	42.267 (30.734-55.201)	-3.77 (-3.97 to -3.56)
Republic of Benin	192(126-269)	9.372 (6.171-13.037)	228(139-306)	4.17 (2.548-5.662)	-2.65 (-2.73 to -2.57)
Republic of Botswana	121(73-167)	19.985 (12.293-27.582)	145(90-205)	9.034 (5.682-12.709)	-2.94 (-3.24 to -2.65)
Republic of Bulgaria	10195(8025-13064)	80.707 (63.763-102.223)	4713(3570-6126)	36.894 (28.188-47.955)	-2.28 (-2.42 to -2.15)
Republic of Burundi	394(239-559)	15.958 (9.71-22.623)	341(212-481)	6.144 (3.777-8.648)	-3.32 (-3.77 to -2.88)
Republic of Cabo Verde	53(38-71)	24.364 (17.336-33.229)	66(45-96)	13.973 (9.6-20.022)	-2.33 (-2.84 to -1.82)
Republic of Cameroon	500(324-671)	9.819 (6.404-13.104)	884(514-1288)	6.056 (3.531-8.783)	-1.49 (-1.72 to -1.26)
Republic of Chad	299(202-403)	10.319 (6.937-13.886)	576(362-836)	9.305 (5.944-13.388)	-0.4 (-0.62 to -0.19)
Republic of Chile	7050(5759-8544)	66.845 (54.486-81.257)	5712(4524-6965)	22.905 (18.135-27.966)	-3.45 (-3.56 to -3.33)
Republic of Colombia	9097(7427-11050)	48.255 (39.141-58.778)	6758(5036-8963)	12.217 (9.102-16.203)	-4.93 (-5.11 to -4.75)
Republic of Costa Rica	1352(1093-1657)	76.946 (61.939-94.825)	1264(972-1575)	22.929 (17.646-28.561)	-4.34 (-4.57 to -4.12)
Republic of Croatia	5791(4534-7201)	93.638 (73.715-116.381)	2306(1750-2931)	26.902 (20.453-34.073)	-3.79 (-3.91 to -3.68)
Republic of Cuba	2299(1847-2838)	22.49 (18.066-27.706)	2415(1861-3077)	12.535 (9.661-15.908)	-1.93 (-2.05 to -1.8)
Republic of Cyprus	237(174-341)	30.823 (22.723-44.306)	297(205-404)	14.366 (9.901-19.378)	-2.06 (-2.2 to -1.93)
Republic of C?te d'Ivoire	169(114-228)	3.631 (2.446-4.844)	302(189-422)	2.323 (1.473-3.172)	-1.83 (-2.23 to -1.42)
Republic of Djibouti	25(15-38)	15.898 (9.843-24.065)	86(54-124)	12.137 (7.62-17.182)	-0.79 (-0.95 to -0.63)
Republic of Ecuador	2438(1994-2921)	45.194 (36.935-54.51)	2852(2035-3842)	17.208 (12.316-23.161)	-3.05 (-3.4 to -2.7)
Republic of El Salvador	512(396-690)	16.547 (12.753-22.317)	985(704-1330)	16.326 (11.676-22.073)	-0.32 (-0.58 to -0.07)
Republic of Equatorial Guinea	34(21-51)	15.407 (9.346-22.712)	33(19-48)	5.509 (3.301-7.837)	-3.7 (-4.32 to -3.07)
Republic of Estonia	1516(1217-1881)	74.978 (60.314-92.835)	553(423-701)	23.614 (18.109-29.719)	-3.85 (-4.06 to -3.64)
Republic of Fiji	93(45-129)	21.793 (10.438-29.931)	101(42-151)	11.607 (4.765-17.229)	-2.05 (-2.28 to -1.83)
Republic of Finland	1963(1539-2463)	28.584 (22.595-35.606)	709(529-923)	6.519 (4.949-8.3)	-4.53 (-4.64 to -4.41)
Republic of Ghana	313(205-438)	4.91 (3.136-6.771)	551(373-766)	3.19 (2.176-4.423)	-1.12 (-1.23 to -1.01)
Republic of Guatemala	959(757-1192)	26.464 (20.975-33.132)	2082(1555-2712)	18.287 (13.693-23.845)	-1.67 (-2.38 to -0.94)
Republic of Guinea	309(207-448)	8.98 (6.053-13.003)	444(288-623)	7.344 (4.793-10.343)	-0.44 (-0.66 to -0.22)
Republic of Guinea-Bissau	41(27-59)	9.278 (5.998-13.43)	71(46-97)	8.131 (5.329-10.952)	0.31 (-0.06 to 0.69)
Republic of Guyana	73(58-93)	18.055 (14.155-22.993)	62(42-90)	8.858 (6.031-12.702)	-1.91 (-2.2 to -1.62)
Republic of Haiti	1035(649-1526)	28.624 (18.086-42.351)	997(608-1442)	12.442 (7.663-17.915)	-2.65 (-2.84 to -2.45)
Republic of Honduras	565(410-740)	26.106 (18.747-34.334)	1520(1090-2074)	23.339 (16.55-31.957)	-0.14 (-0.32 to 0.03)
Republic of Iceland	152(118-187)	54.148 (41.824-66.531)	59(44-76)	10.433 (7.836-13.362)	-5.32 (-5.39 to -5.25)
Republic of India	92666(69882-123720)	17.982 (13.499-24.221)	107766(80807-144331)	8.685 (6.517-11.604)	-2.21 (-2.34 to -2.08)
Republic of Indonesia	21757(15260-28740)	19.925 (13.975-26.303)	41855(29889-57965)	15.905 (11.43-21.933)	-0.63 (-0.81 to -0.46)
Republic of Iraq	1993(1405-2931)	24.665 (17.299-36.253)	3597(2382-4922)	14.987 (9.822-20.354)	-1.99 (-2.13 to -1.85)
Republic of Italy	51597(41162-64019)	59.276 (47.628-73.254)	19994(15520-24559)	14.938 (11.862-18.231)	-4.33 (-4.38 to -4.29)
Republic of Kazakhstan	12390(9630-15869)	89.879 (69.597-116.417)	4702(3745-5793)	23.633 (18.789-29.236)	-3.97 (-4.23 to -3.71)
Republic of Kenya	815(537-1177)	9.395 (6.233-13.713)	1699(1243-2306)	6.742 (4.896-9.097)	-1.14 (-1.44 to -0.84)
Republic of Kiribati	34(25-44)	81.392 (60.605-105.277)	60(41-80)	69.905 (48.829-92.782)	-0.56 (-0.72 to -0.4)
Republic of Korea	76289(51415-97679)	237.534 (164.909-305.414)	32423(24279-43153)	34.857 (26.255-46.052)	-6.6 (-6.75 to -6.44)
Republic of Latvia	2594(2081-3195)	73.799 (59.145-90.662)	948(716-1208)	28.582 (21.594-36.245)	-3.17 (-3.35 to -2.99)
Republic of Liberia	93(65-129)	7.819 (5.455-10.825)	139(84-205)	5.673 (3.404-8.217)	-1.05 (-1.19 to -0.9)
Republic of Lithuania	2907(2347-3509)	65.326 (52.944-78.957)	1235(936-1559)	25.088 (19.027-31.674)	-2.91 (-3.1 to -2.72)
Republic of Madagascar	494(320-679)	9.169 (5.999-12.621)	465(283-682)	3.561 (2.217-5.216)	-3.09 (-3.29 to -2.89)
Republic of Malawi	209(151-273)	5.338 (3.832-7.021)	344(227-479)	4.364 (2.929-6.014)	-1.02 (-1.37 to -0.66)
Republic of Maldives	27(18-38)	29.52 (19.933-43.33)	26(18-35)	7.494 (5.341-10.343)	-4.83 (-5.2 to -4.46)
Republic of Mali	576(419-748)	13.577 (9.99-17.79)	1230(847-1727)	13.251 (9.273-18.485)	0.36 (0.19 to 0.54)
Republic of Malta	179(137-226)	41.436 (31.699-52.349)	98(75-127)	10.906 (8.443-14.028)	-3.97 (-4.17 to -3.78)
Republic of Mauritius	256(211-307)	32.651 (26.928-39.585)	373(304-452)	19.866 (16.197-23.923)	-2.48 (-3 to -1.95)
Republic of Moldova	3486(2386-4829)	74.306 (51.082-102.333)	1959(1448-2578)	32.864 (24.393-42.913)	-2.03 (-2.4 to -1.66)
Republic of Mozambique	492(332-659)	8.117 (5.366-10.898)	837(567-1173)	7.079 (4.639-9.753)	0.23 (-0.03 to 0.5)
Republic of Namibia	37(27-50)	5.686 (4.129-7.651)	48(34-66)	3.449 (2.452-4.612)	-1.91 (-2.31 to -1.52)
Republic of Nauru	4(3-5)	66.383 (45.151-92.283)	3(2-4)	45.032 (30.782-61.49)	-1.42 (-1.75 to -1.1)
Republic of Nicaragua	305(236-382)	18.573 (14.319-23.31)	596(435-801)	11.554 (8.332-15.648)	-1.37 (-1.57 to -1.18)
Republic of Niue	1(0-1)	26.268 (17.981-37.952)	0(0-1)	17.822 (12.616-24.846)	-1.57 (-1.68 to -1.46)
Republic of Palau	4(3-6)	40.93 (29.054-58.335)	7(5-9)	26.185 (18.246-35.944)	-1.51 (-1.58 to -1.44)
Republic of Panama	306(250-375)	20.44 (16.662-25.088)	406(294-547)	9.206 (6.667-12.411)	-2.9 (-3.09 to -2.71)
Republic of Paraguay	717(541-939)	32.335 (24.335-42.481)	1051(715-1469)	17.935 (12.104-25.037)	-2.46 (-2.77 to -2.15)
Republic of Peru	2813(2052-3761)	22.862 (16.731-30.581)	5091(3410-7045)	14.996 (10.072-20.721)	-1.86 (-2.17 to -1.55)
Republic of Poland	34380(28525-40775)	78.045 (64.812-92.287)	15052(12111-18422)	22.28 (18.062-27.1)	-3.94 (-4.1 to -3.79)
Republic of Rwanda	685(436-928)	23.006 (14.789-30.814)	768(521-1054)	11.878 (8.134-16.242)	-3.17 (-3.54 to -2.79)
Republic of San Marino	27(18-39)	76.747 (52.072-110.954)	15(8-24)	20.919 (11.877-34.646)	-3.57 (-3.85 to -3.3)
Republic of Senegal	447(288-607)	12.549 (8.05-17.172)	556(355-780)	6.449 (4.073-9.065)	-2.12 (-2.31 to -1.93)
Republic of Serbia	4561(3360-5803)	39.104 (28.989-49.97)	3464(2477-4672)	22.434 (16.232-30.394)	-2.1 (-2.45 to -1.75)
Republic of Seychelles	17(12-23)	30.336 (21.663-40.753)	17(13-23)	14.227 (10.511-18.964)	-2.45 (-2.62 to -2.27)
Republic of Sierra Leone	287(191-390)	13.543 (9.021-18.32)	343(222-477)	8.265 (5.354-11.522)	-1.13 (-1.32 to -0.93)
Republic of Singapore	792(595-1035)	34.577 (25.645-45.198)	409(319-511)	4.701 (3.657-5.911)	-6.27 (-6.52 to -6.02)
Republic of Slovenia	1501(1186-1870)	60.736 (48.193-75.249)	722(541-954)	17.637 (13.252-23.177)	-3.8 (-3.97 to -3.63)
Republic of South Africa	4344(3115-5333)	19.041 (13.567-23.599)	4603(3554-5648)	8.997 (6.923-11.059)	-2.7 (-2.93 to -2.48)
Republic of South Sudan	349(196-550)	13.042 (7.302-20.582)	379(205-561)	8.665 (4.792-12.736)	-1.61 (-1.86 to -1.36)
Republic of Sudan	3918(1853-5978)	40.605 (19.012-62.029)	5110(1910-8210)	25.845 (9.421-41.432)	-1.65 (-1.79 to -1.51)
Republic of Suriname	66(47-87)	24.447 (17.646-32.199)	84(56-125)	12.577 (8.352-18.775)	-2.26 (-2.51 to -2)
Republic of Tajikistan	3128(2034-4426)	108.131 (70.946-151.988)	1804(1181-2666)	28.604 (19.204-42.416)	-4.11 (-4.36 to -3.86)
Republic of Trinidad and Tobago	164(132-201)	19.162 (15.434-23.576)	143(97-197)	7.365 (5.044-10.189)	-3.22 (-3.44 to -3)
Republic of Tunisia	1039(705-1427)	20.764 (14.142-28.676)	1569(975-2211)	11.67 (7.302-16.371)	-2.07 (-2.17 to -1.96)
Republic of Turkey	37650(25510-49437)	101.897 (69.921-134.185)	31910(21761-44614)	33.06 (22.675-45.918)	-3.92 (-4.19 to -3.64)
Republic of Uganda	517(361-702)	7.595 (5.318-10.451)	699(496-984)	4.286 (3.061-6.025)	-2.86 (-3.36 to -2.36)
Republic of Uzbekistan	3246(2565-4094)	26.54 (20.837-33.37)	3743(2776-4795)	12.256 (9.054-15.841)	-2.29 (-2.55 to -2.04)
Republic of Vanuatu	28(18-40)	38.619 (25.777-55.058)	45(31-65)	22.185 (15.406-31.498)	-2.05 (-2.15 to -1.94)
Republic of Yemen	3901(1735-5940)	72.852 (32.183-111.894)	7520(2767-11162)	51.037 (18.686-75.409)	-1.33 (-1.41 to -1.26)
Republic of Zambia	328(219-434)	11.103 (7.446-14.675)	502(323-692)	6.694 (4.377-9.292)	-2.17 (-2.59 to -1.76)
Republic of Zimbabwe	877(621-1214)	20.872 (14.879-28.751)	1552(1115-2121)	20.165 (14.501-26.98)	0.15 (-0.27 to 0.57)
Republic of the Congo	153(98-211)	13.015 (8.292-17.766)	240(151-335)	7.75 (4.876-10.499)	-1.72 (-1.94 to -1.5)
Republic of the Gambia	23(14-33)	5.922 (3.682-8.335)	32(21-45)	3.004 (1.948-4.12)	-2.4 (-2.58 to -2.23)
Republic of the Marshall Islands	7(5-10)	38.921 (25.987-55.032)	13(8-18)	28.63 (18.692-40.496)	-0.83 (-0.92 to -0.74)
Republic of the Niger	168(108-237)	5.663 (3.675-7.837)	338(200-479)	4.018 (2.439-5.592)	-0.96 (-1.04 to -0.87)
Republic of the Philippines	5969(4564-7676)	18.121 (13.735-23.484)	9154(6776-12928)	10.205 (7.561-14.41)	-1.92 (-2.13 to -1.71)
Republic of the Union of Myanmar	12874(8893-17568)	52.433 (36.302-71.653)	6819(4891-9459)	13.444 (9.655-18.509)	-4.85 (-5.04 to -4.66)
Romania	13501(10824-16392)	46.984 (37.88-57.07)	9037(6998-11317)	27.354 (21.184-33.96)	-2.01 (-2.23 to -1.79)
Russian Federation	173786(146355-201824)	93.739 (78.78-108.711)	84086(68441-101654)	35.894 (29.318-43.065)	-3.32 (-3.52 to -3.11)
Saint Kitts and Nevis	6(5-8)	16.825 (12.737-21.618)	5(4-7)	7.206 (5.065-9.658)	-2.68 (-2.82 to -2.54)
Saint Lucia	27(22-33)	31.241 (25.026-38.584)	30(23-41)	12.441 (9.235-16.574)	-3.29 (-3.49 to -3.08)
Saint Vincent and the Grenadines	14(11-17)	20.22 (16.087-24.981)	16(12-21)	11.224 (8.509-14.411)	-1.91 (-2.16 to -1.65)
Slovak Republic	3022(2221-3990)	50.869 (37.508-67.416)	1667(1168-2226)	17.98 (12.719-23.879)	-3.24 (-3.37 to -3.1)
Socialist Republic of Viet Nam	18845(11738-25206)	45.438 (28.54-60.867)	23250(16725-32373)	21.416 (15.359-29.918)	-3 (-3.26 to -2.73)
Solomon Islands	105(60-149)	65.397 (39.261-91.392)	206(142-292)	48.688 (33.652-68.672)	-0.77 (-1 to -0.54)
State of Eritrea	169(92-252)	10.645 (5.907-15.655)	194(114-293)	5.174 (3.127-7.684)	-2.69 (-2.85 to -2.52)
State of Israel	1441(1156-1781)	29.908 (24.039-36.586)	1212(958-1510)	10.182 (8.066-12.637)	-3.84 (-4.02 to -3.66)
State of Kuwait	66(48-91)	10.115 (7.07-14.022)	178(129-243)	6.08 (4.33-8.194)	-2.11 (-2.55 to -1.67)
State of Libya	371(238-541)	19.112 (12.222-27.592)	807(530-1128)	14.424 (9.386-20.265)	-0.46 (-0.66 to -0.26)
State of Qatar	35(23-54)	32.241 (20.425-50.132)	85(55-122)	7.755 (4.797-11.482)	-4.62 (-5.21 to -4.02)
Sultanate of Oman	126(79-188)	16.825 (10.658-24.987)	120(83-163)	5.405 (3.663-7.338)	-3.04 (-3.33 to -2.74)
Swiss Confederation	3689(2899-4625)	36.572 (28.983-45.585)	1590(1245-2031)	9.129 (7.225-11.634)	-4.16 (-4.5 to -3.81)
Syrian Arab Republic	1248(873-1729)	22.894 (15.963-31.88)	1669(1113-2332)	12.296 (8.271-17.23)	-2.3 (-2.45 to -2.16)
Taiwan (Province of China)	11732(8797-15017)	71.439 (53.574-91.833)	8745(6815-10943)	20.815 (16.264-26.053)	-4.43 (-4.65 to -4.2)
Togolese Republic	216(149-313)	16.704 (11.283-24.363)	472(283-683)	11.107 (6.727-16.062)	-1.18 (-1.28 to -1.08)
Tokelau	0(0-1)	32.143 (21.715-45.364)	0(0-0)	17.277 (12.484-24.419)	-2.19 (-2.26 to -2.11)
Turkmenistan	1587(1285-1943)	76.321 (61.71-93.612)	953(672-1325)	21.599 (15.276-29.743)	-4.13 (-4.32 to -3.95)
Tuvalu	4(3-5)	48.512 (34.427-67.545)	3(2-4)	29.764 (22.052-39.914)	-1.48 (-1.58 to -1.38)
Ukraine	66889(54666-82163)	94.397 (77.396-115.721)	20497(13074-29942)	28.394 (18.021-41.408)	-4.45 (-4.72 to -4.17)
Union of the Comoros	27(15-41)	13.121 (7.307-19.133)	34(22-50)	6.628 (4.252-9.651)	-2.61 (-2.81 to -2.4)
United Arab Emirates	128(81-189)	24.676 (15.962-36.19)	334(227-468)	7.907 (5.496-11.205)	-2.64 (-3.23 to -2.03)
United Kingdom of Great Britain and Northern Ireland	41005(33249-49369)	45.527 (36.992-54.7)	12810(10044-15699)	10.013 (7.918-12.198)	-4.95 (-5.05 to -4.86)
United Mexican States	11858(9814-14101)	27.664 (22.813-33.438)	11680(9127-14617)	8.97 (6.976-11.222)	-3.99 (-4.15 to -3.83)
United Republic of Tanzania	1832(1188-2481)	15.778 (10.3-21.369)	2110(1357-3025)	7.455 (4.805-10.538)	-2.87 (-3.06 to -2.67)
United States Virgin Islands	16(10-23)	17.476 (10.844-26.951)	12(7-17)	6.597 (4.048-9.666)	-3.22 (-3.44 to -3)
United States of America	68153(55168-81234)	22.179 (17.949-26.38)	44971(35992-55115)	8.093 (6.515-9.847)	-3.34 (-3.39 to -3.28)
