# Supplementary material for: Global, regional, and national burden of gastric cancer attributable to smoking and a high-sodium diet from 1990 to 2021: a global burden of disease study 2021
Source: BMC Gastroenterol. 2025 Dec 3;26:52. doi: 10.1186/s12876-025-04431-8 (PMC12828996; doi:10.1186/s12876-025-04431-8)
Supplement: Supplementary file 1 — Supplementary Material 1. [file 12876_2025_4431_MOESM1_ESM.zip › Supplementary Information/Supplementary Information/Supplementary Table 3.csv]

Supplementary Table 3 Deaths of GC attributable to a high-sodium diet in 1990 and 2021 for all countries and territories, with estimated annual percentage change from 1990 to 2021.
Location	1990 Deaths number (95% UI)	1990 ASMR per 100,000 (95% UI)	2021 Deaths number (95% UI)	2021 ASMR per 100,000 (95% UI)	1990-2021 EAPC (95% CI)
American Samoa	0(0-2)	1.457 (0-7.895)	1(0-3)	1.262 (0-6.606)	-0.38 (-0.46 to -0.3)
Antigua and Barbuda	1(0-4)	1.331 (0-6.811)	1(0-4)	0.76 (0-4.014)	-1.8 (-1.96 to -1.63)
Arab Republic of Egypt	67(0-377)	0.243 (0-1.402)	216(0-1297)	0.361 (0-2.16)	2.49 (1.88 to 3.1)
Argentine Republic	363(0-1854)	1.151 (0-5.843)	382(0-1940)	0.676 (0-3.426)	-1.46 (-1.6 to -1.31)
Australia	86(0-482)	0.442 (0-2.486)	109(0-629)	0.234 (0-1.336)	-2.01 (-2.1 to -1.92)
Barbados	4(0-19)	1.184 (0-6.359)	3(0-19)	0.66 (0-3.735)	-1.89 (-2.1 to -1.68)
Belize	1(0-4)	0.934 (0-4.817)	2(0-10)	0.701 (0-3.662)	-1.11 (-1.67 to -0.54)
Bermuda	1(0-3)	1.015 (0-5.261)	1(0-3)	0.373 (0-2.01)	-3.11 (-3.34 to -2.87)
Bolivarian Republic of Venezuela	151(0-756)	1.644 (0-8.259)	256(0-1314)	0.878 (0-4.499)	-2.46 (-2.65 to -2.26)
Bosnia and Herzegovina	45(0-222)	1.147 (0-5.631)	46(0-236)	0.725 (0-3.72)	-1.67 (-1.83 to -1.5)
Brunei Darussalam	2(0-10)	1.954 (0-9.918)	3(0-13)	0.841 (0-4.305)	-2.5 (-2.77 to -2.24)
Burkina Faso	41(0-223)	1.028 (0-5.502)	74(0-417)	0.872 (0-4.859)	-0.21 (-0.38 to -0.03)
Canada	196(0-1015)	0.602 (0-3.113)	226(0-1168)	0.302 (0-1.555)	-2.05 (-2.17 to -1.94)
Central African Republic	12(0-68)	1.104 (0-6.27)	19(0-110)	0.895 (0-5.124)	-0.77 (-0.85 to -0.69)
Commonwealth of Dominica	1(0-7)	2.215 (0-11.615)	1(0-6)	1.51 (0-7.98)	-1.32 (-1.44 to -1.2)
Commonwealth of the Bahamas	2(0-8)	1.037 (0-5.435)	3(0-14)	0.66 (0-3.609)	-1.44 (-1.57 to -1.3)
Cook Islands	0(0-1)	0.926 (0-4.742)	0(0-1)	0.493 (0-2.483)	-2 (-2.13 to -1.87)
Czech Republic	198(0-982)	1.419 (0-7.023)	102(0-504)	0.457 (0-2.26)	-3.85 (-3.95 to -3.75)
Democratic People's Republic of Korea	367(0-1839)	2.303 (0-11.517)	594(0-3058)	1.795 (0-9.257)	-0.79 (-0.91 to -0.67)
Democratic Republic of Sao Tome and Principe	1(0-4)	1.226 (0-6.418)	1(0-6)	1.124 (0-5.836)	-0.22 (-0.37 to -0.07)
Democratic Republic of Timor-Leste	2(0-12)	0.884 (0-4.637)	5(0-27)	0.643 (0-3.311)	-0.93 (-1.16 to -0.69)
Democratic Republic of the Congo	82(0-489)	0.571 (0-3.396)	157(0-950)	0.458 (0-2.791)	-0.69 (-0.73 to -0.64)
Democratic Socialist Republic of Sri Lanka	74(0-360)	0.73 (0-3.587)	78(0-407)	0.294 (0-1.542)	-3.03 (-3.24 to -2.82)
Dominican Republic	22(0-115)	0.644 (0-3.38)	51(0-273)	0.515 (0-2.761)	-0.28 (-0.44 to -0.12)
Eastern Republic of Uruguay	53(0-264)	1.351 (0-6.753)	50(0-253)	0.872 (0-4.42)	-1.53 (-1.64 to -1.42)
Federal Democratic Republic of Ethiopia	260(0-1327)	1.304 (0-6.631)	219(0-1162)	0.525 (0-2.77)	-3.44 (-3.64 to -3.24)
Federal Democratic Republic of Nepal	61(0-322)	0.656 (0-3.487)	110(0-558)	0.495 (0-2.505)	-0.71 (-0.98 to -0.44)
Federal Republic of Germany	1400(0-7439)	1.073 (0-5.68)	882(0-4466)	0.437 (0-2.195)	-2.99 (-3.16 to -2.83)
Federal Republic of Nigeria	108(0-584)	0.256 (0-1.401)	150(0-825)	0.18 (0-0.971)	-1.07 (-1.19 to -0.95)
Federal Republic of Somalia	28(0-144)	1.199 (0-5.981)	56(0-289)	0.939 (0-4.853)	-0.89 (-0.96 to -0.81)
Federated States of Micronesia	1(0-4)	1.793 (0-9.349)	1(0-5)	1.354 (0-6.904)	-0.94 (-1.03 to -0.85)
Federative Republic of Brazil	1338(0-6704)	1.601 (0-8.037)	1948(0-10007)	0.784 (0-4.021)	-2.39 (-2.45 to -2.34)
French Republic	668(0-3542)	0.773 (0-4.099)	503(0-2641)	0.331 (0-1.732)	-2.53 (-2.64 to -2.43)
Gabonese Republic	4(0-25)	0.791 (0-4.515)	5(0-30)	0.546 (0-3.036)	-1.32 (-1.44 to -1.19)
Georgia	88(0-434)	1.402 (0-6.95)	55(0-281)	0.924 (0-4.719)	-0.31 (-0.77 to 0.16)
Grand Duchy of Luxembourg	5(0-28)	0.99 (0-5.148)	4(0-20)	0.332 (0-1.742)	-3.41 (-3.51 to -3.31)
Greenland	1(0-3)	1.539 (0-7.859)	0(0-2)	0.679 (0-3.532)	-2.6 (-2.74 to -2.46)
Grenada	1(0-4)	1.101 (0-5.686)	1(0-4)	0.639 (0-3.348)	-1.56 (-1.88 to -1.24)
Guam	0(0-2)	0.743 (0-3.742)	1(0-4)	0.381 (0-1.963)	-1.66 (-2.1 to -1.21)
Hashemite Kingdom of Jordan	5(0-29)	0.379 (0-2.204)	14(0-82)	0.194 (0-1.167)	-2.31 (-2.5 to -2.11)
Hellenic Republic	183(0-960)	1.217 (0-6.369)	144(0-752)	0.551 (0-2.867)	-2.87 (-3.1 to -2.63)
Hungary	248(0-1223)	1.692 (0-8.378)	117(0-575)	0.59 (0-2.897)	-3.34 (-3.52 to -3.16)
Independent State of Papua New Guinea	23(0-127)	1.437 (0-7.601)	51(0-276)	1.127 (0-5.959)	-0.79 (-0.84 to -0.75)
Independent State of Samoa	1(0-3)	0.752 (0-4.359)	1(0-5)	0.65 (0-3.766)	-0.54 (-0.63 to -0.45)
Ireland	37(0-200)	0.914 (0-4.87)	25(0-139)	0.311 (0-1.693)	-3.37 (-3.45 to -3.29)
Islamic Republic of Afghanistan	142(0-885)	2.067 (0-12.887)	162(0-1025)	1.587 (0-10.321)	-1.05 (-1.29 to -0.8)
Islamic Republic of Iran	307(0-1755)	1.231 (0-7.203)	492(0-2964)	0.664 (0-4.044)	-1.77 (-1.91 to -1.63)
Islamic Republic of Mauritania	9(0-46)	0.902 (0-4.843)	13(0-71)	0.665 (0-3.58)	-0.82 (-1.08 to -0.56)
Islamic Republic of Pakistan	223(0-1162)	0.411 (0-2.155)	448(0-2198)	0.381 (0-1.885)	-0.44 (-0.71 to -0.17)
Jamaica	22(0-112)	1.187 (0-6.105)	22(0-117)	0.69 (0-3.743)	-1.84 (-2.15 to -1.53)
Japan	4680(0-23011)	2.815 (0-13.863)	4801(0-24191)	1.092 (0-5.463)	-3.08 (-3.13 to -3.04)
Kingdom of Bahrain	1(0-7)	0.729 (0-4.319)	2(0-14)	0.328 (0-1.995)	-3.11 (-3.46 to -2.77)
Kingdom of Belgium	153(0-773)	0.964 (0-4.869)	91(0-460)	0.356 (0-1.804)	-3.08 (-3.27 to -2.88)
Kingdom of Bhutan	2(0-8)	0.621 (0-3.296)	3(0-14)	0.443 (0-2.397)	-0.97 (-1.09 to -0.85)
Kingdom of Cambodia	62(0-327)	1.393 (0-7.281)	101(0-502)	0.863 (0-4.274)	-1.69 (-1.79 to -1.59)
Kingdom of Denmark	57(0-294)	0.687 (0-3.568)	43(0-226)	0.35 (0-1.833)	-2.05 (-2.34 to -1.77)
Kingdom of Eswatini	2(0-12)	0.769 (0-4.281)	3(0-20)	0.616 (0-3.488)	-0.27 (-0.82 to 0.28)
Kingdom of Lesotho	5(0-29)	0.64 (0-3.643)	9(0-50)	0.814 (0-4.672)	1.49 (1.07 to 1.92)
Kingdom of Morocco	24(0-138)	0.169 (0-0.98)	43(0-263)	0.127 (0-0.785)	-0.83 (-0.91 to -0.75)
Kingdom of Norway	55(0-292)	0.772 (0-4.086)	28(0-151)	0.263 (0-1.409)	-3.49 (-3.55 to -3.43)
Kingdom of Saudi Arabia	20(0-121)	0.348 (0-2.108)	37(0-212)	0.188 (0-1.109)	-2.1 (-2.28 to -1.91)
Kingdom of Spain	500(0-2919)	0.928 (0-5.369)	354(0-2055)	0.356 (0-2.034)	-2.88 (-3.01 to -2.75)
Kingdom of Sweden	111(0-587)	0.701 (0-3.686)	60(0-314)	0.253 (0-1.324)	-3.44 (-3.64 to -3.25)
Kingdom of Thailand	328(0-1637)	0.947 (0-4.718)	638(0-3388)	0.597 (0-3.183)	-1.87 (-2.02 to -1.72)
Kingdom of Tonga	1(0-4)	1.646 (0-8.685)	1(0-5)	1.331 (0-6.725)	-0.62 (-0.74 to -0.5)
Kingdom of the Netherlands	181(0-976)	0.891 (0-4.776)	126(0-673)	0.34 (0-1.808)	-3.12 (-3.23 to -3.01)
Kyrgyz Republic	76(0-375)	2.55 (0-12.58)	58(0-302)	1.189 (0-6.195)	-2.19 (-2.4 to -1.98)
Lao People's Democratic Republic	30(0-155)	1.445 (0-7.51)	31(0-158)	0.708 (0-3.569)	-2.49 (-2.57 to -2.41)
Lebanese Republic	11(0-68)	0.538 (0-3.229)	16(0-98)	0.265 (0-1.586)	-1.95 (-2.12 to -1.79)
Malaysia	66(0-329)	0.742 (0-3.661)	141(0-713)	0.526 (0-2.669)	-1.29 (-1.43 to -1.16)
Mongolia	47(0-230)	4.523 (0-22.126)	65(0-340)	2.956 (0-15.681)	-1.77 (-1.92 to -1.62)
Montenegro	4(0-22)	0.722 (0-3.507)	6(0-31)	0.656 (0-3.283)	-0.43 (-0.62 to -0.24)
New Zealand	27(0-143)	0.699 (0-3.649)	29(0-157)	0.339 (0-1.836)	-2.37 (-2.63 to -2.11)
North Macedonia	33(0-158)	1.832 (0-8.794)	36(0-178)	1.167 (0-5.721)	-1.76 (-2.01 to -1.5)
Northern Mariana Islands	0(0-1)	1.376 (0-7.049)	0(0-2)	1.096 (0-5.548)	-0.68 (-0.95 to -0.42)
Palestine	5(0-32)	0.611 (0-3.815)	7(0-44)	0.314 (0-1.872)	-2.23 (-2.47 to -1.98)
People's Democratic Republic of Algeria	36(0-212)	0.319 (0-1.923)	60(0-361)	0.182 (0-1.087)	-1.67 (-1.8 to -1.54)
People's Republic of Bangladesh	356(0-1827)	0.754 (0-3.87)	570(0-2941)	0.428 (0-2.197)	-1.76 (-1.99 to -1.52)
People's Republic of China	31208(0-152476)	3.848 (0-18.787)	36958(0-183972)	1.783 (0-8.808)	-2.56 (-2.77 to -2.35)
Plurinational State of Bolivia	125(0-631)	4.174 (0-21.199)	219(0-1113)	2.584 (0-13.232)	-1.56 (-1.62 to -1.5)
Portuguese Republic	265(0-1461)	1.967 (0-10.863)	197(0-1062)	0.784 (0-4.147)	-2.88 (-2.93 to -2.84)
Principality of Andorra	0(0-3)	0.889 (0-4.956)	1(0-4)	0.457 (0-2.66)	-1.9 (-2.15 to -1.65)
Principality of Monaco	1(0-3)	0.887 (0-4.658)	1(0-3)	0.531 (0-2.811)	-1.65 (-1.78 to -1.53)
Puerto Rico	33(0-170)	0.93 (0-4.771)	24(0-126)	0.321 (0-1.688)	-3.7 (-3.84 to -3.56)
Republic of Albania	28(0-143)	1.466 (0-7.459)	38(0-196)	0.875 (0-4.515)	-1.56 (-1.8 to -1.31)
Republic of Angola	32(0-195)	0.883 (0-5.299)	64(0-368)	0.601 (0-3.349)	-1.44 (-1.51 to -1.37)
Republic of Armenia	48(0-238)	1.765 (0-8.762)	36(0-190)	0.841 (0-4.37)	-2.01 (-2.21 to -1.81)
Republic of Austria	161(0-812)	1.31 (0-6.603)	72(0-364)	0.371 (0-1.879)	-3.99 (-4.15 to -3.82)
Republic of Azerbaijan	103(0-512)	2.072 (0-10.259)	109(0-580)	1.117 (0-5.951)	-1.94 (-2.09 to -1.8)
Republic of Belarus	280(0-1523)	2.162 (0-11.741)	134(0-718)	0.844 (0-4.511)	-3.59 (-3.8 to -3.38)
Republic of Benin	18(0-95)	0.941 (0-4.956)	34(0-179)	0.731 (0-3.789)	-0.55 (-0.72 to -0.38)
Republic of Botswana	4(0-22)	0.724 (0-4.044)	5(0-28)	0.359 (0-2.014)	-2.34 (-2.55 to -2.13)
Republic of Bulgaria	222(0-1104)	1.883 (0-9.365)	135(0-662)	0.942 (0-4.634)	-1.91 (-2.1 to -1.73)
Republic of Burundi	24(0-124)	1.037 (0-5.384)	28(0-146)	0.621 (0-3.18)	-2.16 (-2.36 to -1.96)
Republic of Cabo Verde	5(0-29)	2.313 (0-12.265)	8(0-41)	1.778 (0-9.626)	-1.1 (-1.58 to -0.61)
Republic of Cameroon	38(0-205)	0.919 (0-4.934)	87(0-495)	0.76 (0-4.292)	-0.39 (-0.51 to -0.26)
Republic of Chad	23(0-126)	0.86 (0-4.634)	53(0-294)	0.996 (0-5.479)	0.72 (0.59 to 0.85)
Republic of Chile	270(0-1353)	2.793 (0-13.972)	319(0-1605)	1.23 (0-6.18)	-2.54 (-2.65 to -2.43)
Republic of Colombia	432(0-2146)	2.607 (0-12.88)	616(0-3149)	1.117 (0-5.701)	-3.13 (-3.27 to -3)
Republic of Costa Rica	50(0-250)	2.966 (0-14.701)	75(0-379)	1.357 (0-6.87)	-2.83 (-3.04 to -2.62)
Republic of Croatia	117(0-588)	2.009 (0-10.078)	66(0-330)	0.712 (0-3.533)	-3.29 (-3.4 to -3.17)
Republic of Cuba	61(0-317)	0.604 (0-3.138)	83(0-429)	0.415 (0-2.153)	-1.02 (-1.13 to -0.91)
Republic of Cyprus	6(0-30)	0.889 (0-4.545)	9(0-45)	0.438 (0-2.306)	-1.88 (-2.09 to -1.68)
Republic of C?te d'Ivoire	12(0-64)	0.339 (0-1.778)	27(0-143)	0.259 (0-1.349)	-0.81 (-0.99 to -0.63)
Republic of Djibouti	1(0-5)	0.753 (0-3.874)	3(0-18)	0.596 (0-3.105)	-0.93 (-1.06 to -0.8)
Republic of Ecuador	128(0-637)	2.55 (0-12.685)	238(0-1217)	1.497 (0-7.643)	-1.81 (-2.22 to -1.4)
Republic of El Salvador	47(0-238)	1.609 (0-8.126)	90(0-457)	1.424 (0-7.231)	-0.77 (-1 to -0.54)
Republic of Equatorial Guinea	2(0-11)	0.965 (0-5.716)	2(0-12)	0.448 (0-2.518)	-2.81 (-3.12 to -2.5)
Republic of Estonia	30(0-170)	1.446 (0-8.324)	15(0-87)	0.56 (0-3.142)	-3.29 (-3.41 to -3.18)
Republic of Fiji	3(0-14)	0.813 (0-4.397)	4(0-23)	0.653 (0-3.466)	-0.78 (-0.94 to -0.61)
Republic of Finland	69(0-365)	0.957 (0-5.052)	42(0-218)	0.307 (0-1.598)	-3.58 (-3.74 to -3.41)
Republic of Ghana	42(0-222)	0.733 (0-3.87)	91(0-470)	0.614 (0-3.132)	-0.38 (-0.45 to -0.31)
Republic of Guatemala	78(0-389)	2.647 (0-13.214)	210(0-1087)	1.977 (0-10.245)	-1.3 (-1.95 to -0.64)
Republic of Guinea	25(0-136)	0.795 (0-4.227)	39(0-209)	0.714 (0-3.807)	-0.13 (-0.27 to 0.01)
Republic of Guinea-Bissau	5(0-30)	1.417 (0-7.799)	8(0-43)	1.181 (0-6.361)	-0.18 (-0.35 to -0.01)
Republic of Guyana	4(0-20)	1.06 (0-5.468)	4(0-20)	0.594 (0-3.264)	-1.65 (-1.92 to -1.39)
Republic of Haiti	65(0-345)	2.159 (0-11.401)	91(0-487)	1.381 (0-7.329)	-1.32 (-1.41 to -1.24)
Republic of Honduras	28(0-139)	1.434 (0-7.086)	98(0-498)	1.679 (0-8.554)	0.69 (0.49 to 0.89)
Republic of Iceland	3(0-15)	1.038 (0-5.279)	2(0-11)	0.331 (0-1.738)	-3.53 (-3.62 to -3.44)
Republic of India	2989(0-15541)	0.63 (0-3.292)	5368(0-27164)	0.455 (0-2.307)	-0.91 (-1.04 to -0.77)
Republic of Indonesia	765(0-3955)	0.796 (0-4.08)	1353(0-6848)	0.615 (0-3.112)	-0.78 (-0.85 to -0.71)
Republic of Iraq	29(0-168)	0.355 (0-2.046)	62(0-375)	0.263 (0-1.594)	-1.25 (-1.37 to -1.13)
Republic of Italy	1369(0-6948)	1.528 (0-7.75)	906(0-4752)	0.563 (0-2.9)	-3.2 (-3.27 to -3.13)
Republic of Kazakhstan	346(0-1714)	2.732 (0-13.551)	149(0-778)	0.837 (0-4.357)	-3.65 (-3.85 to -3.45)
Republic of Kenya	41(0-221)	0.516 (0-2.785)	101(0-581)	0.476 (0-2.726)	0.13 (-0.08 to 0.34)
Republic of Kiribati	1(0-3)	1.892 (0-9.733)	1(0-6)	1.729 (0-8.992)	-0.29 (-0.34 to -0.23)
Republic of Korea	1348(0-6571)	4.614 (0-22.14)	1029(0-5084)	1.11 (0-5.497)	-4.99 (-5.14 to -4.84)
Republic of Latvia	62(0-335)	1.729 (0-9.341)	30(0-160)	0.777 (0-4.05)	-2.7 (-2.84 to -2.56)
Republic of Liberia	9(0-49)	0.826 (0-4.482)	14(0-79)	0.745 (0-4.107)	-0.23 (-0.38 to -0.07)
Republic of Lithuania	83(0-435)	1.838 (0-9.647)	47(0-241)	0.813 (0-4.17)	-2.58 (-2.7 to -2.46)
Republic of Madagascar	36(0-194)	0.732 (0-3.897)	53(0-277)	0.507 (0-2.599)	-1.26 (-1.32 to -1.2)
Republic of Malawi	12(0-61)	0.331 (0-1.655)	18(0-92)	0.254 (0-1.294)	-1.19 (-1.44 to -0.94)
Republic of Maldives	1(0-3)	0.799 (0-4.052)	1(0-4)	0.233 (0-1.181)	-4.37 (-4.59 to -4.14)
Republic of Mali	61(0-329)	1.622 (0-8.687)	104(0-546)	1.245 (0-6.522)	-0.59 (-0.7 to -0.47)
Republic of Malta	4(0-22)	1.037 (0-5.298)	4(0-19)	0.365 (0-1.865)	-3.18 (-3.33 to -3.03)
Republic of Mauritius	9(0-47)	1.33 (0-6.681)	15(0-73)	0.824 (0-4.078)	-2.31 (-2.68 to -1.95)
Republic of Moldova	62(0-335)	1.411 (0-7.603)	35(0-188)	0.58 (0-3.154)	-2.32 (-2.67 to -1.97)
Republic of Mozambique	36(0-177)	0.699 (0-3.418)	61(0-319)	0.639 (0-3.342)	0.14 (-0.02 to 0.3)
Republic of Namibia	2(0-8)	0.235 (0-1.282)	2(0-13)	0.175 (0-0.975)	-1.15 (-1.45 to -0.84)
Republic of Nauru	0(0-0)	2.066 (0-10.647)	0(0-0)	1.639 (0-8.289)	-0.84 (-1.08 to -0.59)
Republic of Nicaragua	17(0-85)	1.137 (0-5.744)	37(0-189)	0.789 (0-3.991)	-1.1 (-1.37 to -0.83)
Republic of Niue	0(0-0)	1.156 (0-5.676)	0(0-0)	0.919 (0-4.571)	-0.92 (-0.97 to -0.87)
Republic of Palau	0(0-1)	1.974 (0-10.209)	0(0-1)	1.491 (0-7.569)	-0.76 (-0.83 to -0.68)
Republic of Panama	17(0-84)	1.17 (0-5.864)	36(0-192)	0.812 (0-4.313)	-1.14 (-1.29 to -0.99)
Republic of Paraguay	18(0-93)	0.852 (0-4.327)	40(0-205)	0.703 (0-3.633)	-0.85 (-1.08 to -0.63)
Republic of Peru	269(0-1383)	2.334 (0-12.03)	531(0-2774)	1.596 (0-8.332)	-1.56 (-1.83 to -1.3)
Republic of Poland	732(0-3649)	1.69 (0-8.396)	507(0-2513)	0.698 (0-3.457)	-2.99 (-3.12 to -2.87)
Republic of Rwanda	31(0-157)	1.106 (0-5.574)	32(0-164)	0.545 (0-2.814)	-3.32 (-3.69 to -2.94)
Republic of San Marino	1(0-4)	2.016 (0-10.431)	1(0-3)	0.708 (0-3.937)	-2.54 (-2.86 to -2.22)
Republic of Senegal	28(0-149)	0.906 (0-4.847)	56(0-306)	0.783 (0-4.272)	-0.18 (-0.41 to 0.05)
Republic of Serbia	118(0-587)	1.163 (0-5.752)	109(0-534)	0.646 (0-3.181)	-2.27 (-2.48 to -2.06)
Republic of Seychelles	0(0-2)	0.869 (0-4.364)	1(0-3)	0.482 (0-2.418)	-1.78 (-1.92 to -1.64)
Republic of Sierra Leone	16(0-89)	0.839 (0-4.561)	27(0-149)	0.768 (0-4.238)	0.18 (-0.01 to 0.37)
Republic of Singapore	29(0-141)	1.375 (0-6.712)	31(0-155)	0.376 (0-1.868)	-4.27 (-4.51 to -4.03)
Republic of Slovenia	40(0-196)	1.599 (0-7.883)	27(0-132)	0.565 (0-2.808)	-3.5 (-3.61 to -3.39)
Republic of South Africa	102(0-568)	0.49 (0-2.721)	166(0-931)	0.37 (0-2.095)	-1.14 (-1.45 to -0.83)
Republic of South Sudan	22(0-116)	0.898 (0-4.629)	27(0-144)	0.753 (0-3.94)	-0.81 (-0.97 to -0.64)
Republic of Sudan	104(0-622)	1.095 (0-6.663)	150(0-953)	0.778 (0-5.004)	-1.16 (-1.22 to -1.11)
Republic of Suriname	2(0-11)	0.851 (0-4.501)	3(0-18)	0.521 (0-2.873)	-1.45 (-1.66 to -1.23)
Republic of Tajikistan	63(0-317)	2.316 (0-11.602)	62(0-333)	1.122 (0-5.997)	-2.24 (-2.49 to -1.99)
Republic of Trinidad and Tobago	7(0-36)	0.871 (0-4.533)	7(0-38)	0.386 (0-2.021)	-2.78 (-2.99 to -2.57)
Republic of Tunisia	17(0-99)	0.342 (0-2.028)	28(0-168)	0.214 (0-1.282)	-1.7 (-1.78 to -1.61)
Republic of Turkey	385(0-2389)	1.107 (0-6.894)	470(0-2935)	0.506 (0-3.176)	-2.65 (-2.99 to -2.31)
Republic of Uganda	46(0-234)	0.75 (0-3.824)	69(0-356)	0.501 (0-2.583)	-1.94 (-2.23 to -1.65)
Republic of Uzbekistan	193(0-973)	1.675 (0-8.396)	158(0-805)	0.595 (0-3.033)	-3.01 (-3.2 to -2.82)
Republic of Vanuatu	1(0-5)	1.623 (0-8.465)	2(0-11)	1.287 (0-6.629)	-0.87 (-0.92 to -0.82)
Republic of Yemen	65(0-411)	1.3 (0-8.235)	136(0-890)	0.98 (0-6.441)	-1.14 (-1.23 to -1.04)
Republic of Zambia	24(0-122)	0.858 (0-4.449)	39(0-209)	0.589 (0-3.102)	-1.68 (-1.94 to -1.42)
Republic of Zimbabwe	33(0-175)	0.877 (0-4.651)	69(0-372)	1.023 (0-5.367)	1.11 (0.62 to 1.59)
Republic of the Congo	9(0-55)	0.943 (0-5.408)	15(0-85)	0.608 (0-3.392)	-1.68 (-1.82 to -1.55)
Republic of the Gambia	1(0-6)	0.301 (0-1.644)	2(0-13)	0.256 (0-1.364)	-0.54 (-0.67 to -0.41)
Republic of the Marshall Islands	0(0-1)	1.82 (0-9.368)	0(0-2)	1.405 (0-7.274)	-0.76 (-0.84 to -0.67)
Republic of the Niger	25(0-133)	0.969 (0-5.221)	62(0-339)	0.848 (0-4.685)	-0.09 (-0.26 to 0.08)
Republic of the Philippines	132(0-663)	0.466 (0-2.344)	289(0-1486)	0.363 (0-1.857)	-0.64 (-0.72 to -0.55)
Republic of the Union of Myanmar	301(0-1562)	1.308 (0-6.837)	285(0-1417)	0.611 (0-3.024)	-2.83 (-2.96 to -2.69)
Romania	348(0-1795)	1.256 (0-6.467)	323(0-1612)	0.867 (0-4.332)	-1.4 (-1.55 to -1.24)
Russian Federation	4499(0-23008)	2.475 (0-12.653)	2439(0-12348)	1.018 (0-5.154)	-3.05 (-3.16 to -2.94)
Saint Kitts and Nevis	0(0-3)	1.309 (0-6.718)	0(0-2)	0.692 (0-3.84)	-1.77 (-1.95 to -1.59)
Saint Lucia	1(0-7)	1.688 (0-8.804)	2(0-11)	0.825 (0-4.55)	-2.8 (-3.09 to -2.51)
Saint Vincent and the Grenadines	1(0-5)	1.371 (0-7.067)	1(0-6)	0.791 (0-4.214)	-1.76 (-1.99 to -1.53)
Slovak Republic	90(0-439)	1.503 (0-7.324)	66(0-330)	0.684 (0-3.444)	-2.49 (-2.59 to -2.39)
Socialist Republic of Viet Nam	490(0-2475)	1.225 (0-6.161)	630(0-3106)	0.641 (0-3.154)	-2.49 (-2.69 to -2.29)
Solomon Islands	2(0-13)	1.92 (0-10.341)	5(0-26)	1.518 (0-7.895)	-0.71 (-0.82 to -0.6)
State of Eritrea	13(0-67)	1.142 (0-5.884)	21(0-113)	0.801 (0-4.291)	-1.2 (-1.24 to -1.16)
State of Israel	39(0-202)	0.815 (0-4.268)	49(0-256)	0.386 (0-1.991)	-2.81 (-2.96 to -2.65)
State of Kuwait	2(0-9)	0.29 (0-1.564)	5(0-26)	0.184 (0-1.001)	-1.66 (-2.1 to -1.23)
State of Libya	8(0-47)	0.413 (0-2.55)	17(0-107)	0.333 (0-2.064)	-0.37 (-0.54 to -0.2)
State of Qatar	1(0-4)	0.847 (0-4.923)	2(0-13)	0.289 (0-1.752)	-3.69 (-4.32 to -3.06)
Sultanate of Oman	4(0-24)	0.609 (0-3.555)	5(0-31)	0.278 (0-1.663)	-2.15 (-2.29 to -2.01)
Swiss Confederation	85(0-451)	0.789 (0-4.163)	55(0-291)	0.282 (0-1.493)	-3 (-3.35 to -2.65)
Syrian Arab Republic	22(0-130)	0.42 (0-2.551)	37(0-221)	0.305 (0-1.815)	-1.27 (-1.41 to -1.13)
Taiwan (Province of China)	241(0-1211)	1.59 (0-7.97)	310(0-1569)	0.721 (0-3.655)	-3 (-3.22 to -2.77)
Togolese Republic	10(0-54)	0.879 (0-4.73)	30(0-170)	0.864 (0-4.822)	0.26 (0.1 to 0.41)
Tokelau	0(0-0)	1.394 (0-7.408)	0(0-0)	0.855 (0-4.388)	-1.66 (-1.69 to -1.64)
Turkmenistan	34(0-168)	1.776 (0-8.683)	30(0-159)	0.745 (0-3.898)	-2.85 (-3.13 to -2.56)
Tuvalu	0(0-1)	1.772 (0-9.486)	0(0-1)	1.183 (0-6.121)	-1.22 (-1.29 to -1.15)
Ukraine	1306(0-7142)	1.826 (0-9.988)	541(0-3007)	0.713 (0-3.961)	-3.49 (-3.67 to -3.3)
Union of the Comoros	2(0-8)	0.802 (0-4.14)	3(0-13)	0.553 (0-2.827)	-1.42 (-1.54 to -1.3)
United Arab Emirates	3(0-20)	0.773 (0-4.726)	11(0-67)	0.392 (0-2.409)	-0.8 (-1.32 to -0.29)
United Kingdom of Great Britain and Northern Ireland	775(0-4186)	0.813 (0-4.402)	449(0-2435)	0.315 (0-1.705)	-3.04 (-3.15 to -2.92)
United Mexican States	496(0-2518)	1.292 (0-6.543)	877(0-4573)	0.712 (0-3.701)	-2.08 (-2.22 to -1.94)
United Republic of Tanzania	81(0-398)	0.776 (0-3.795)	122(0-616)	0.505 (0-2.533)	-1.6 (-1.68 to -1.51)
United States Virgin Islands	1(0-4)	0.909 (0-4.642)	1(0-4)	0.418 (0-2.151)	-2.43 (-2.61 to -2.24)
United States of America	1217(0-6444)	0.378 (0-1.997)	1255(0-6523)	0.217 (0-1.126)	-1.89 (-1.95 to -1.83)
