# Supplementary material for: Global, regional, and national burden of gastric cancer attributable to smoking and a high-sodium diet from 1990 to 2021: a global burden of disease study 2021
Source: BMC Gastroenterol. 2025 Dec 3;26:52. doi: 10.1186/s12876-025-04431-8 (PMC12828996; doi:10.1186/s12876-025-04431-8)
Supplement: Supplementary file 1 — Supplementary Material 1. [file 12876_2025_4431_MOESM1_ESM.zip › Supplementary Information/Supplementary Information/Supplementary Table 4.csv]

Supplementary Table 4 DALYs of GC attributable to a high-sodium diet in 1990 and 2021 for all countries and territories, with estimated annual percentage change from 1990 to 2021.
Location	1990 DALYs Number (95% UI)	1990 ASDR per 100,000 (95% UI)	2021 DALYs Number (95% UI)	2021 ASDR per 100,000 (95% UI)	1990-2021 EAPC (95% CI)
American Samoa	8(0-48)	33.504 (0-190.161)	14(0-75)	28.692 (0-156.552)	-0.43 (-0.52 to -0.35)
Antigua and Barbuda	16(0-81)	30.307 (0-154.487)	17(0-93)	16.164 (0-85.678)	-2 (-2.16 to -1.84)
Arab Republic of Egypt	2127(0-12030)	6.573 (0-37.369)	6315(0-37759)	8.869 (0-53.2)	2.07 (1.52 to 2.63)
Argentine Republic	8635(0-44566)	26.69 (0-137.724)	8672(0-43936)	15.846 (0-80.222)	-1.42 (-1.58 to -1.27)
Australia	1976(0-10969)	10.26 (0-56.749)	2198(0-12383)	5.318 (0-29.708)	-2.07 (-2.15 to -1.99)
Barbados	75(0-402)	26.588 (0-142.592)	72(0-410)	14.465 (0-82.287)	-1.93 (-2.1 to -1.76)
Belize	21(0-108)	21.558 (0-112.748)	53(0-276)	16.511 (0-86.389)	-1.04 (-1.59 to -0.48)
Bermuda	14(0-74)	22.375 (0-116.929)	10(0-56)	7.894 (0-42.508)	-3.23 (-3.46 to -2.99)
Bolivarian Republic of Venezuela	3898(0-19406)	38.29 (0-191.198)	6465(0-33104)	21.229 (0-108.692)	-2.35 (-2.55 to -2.16)
Bosnia and Herzegovina	1220(0-5919)	28.173 (0-137.3)	1007(0-5169)	16.633 (0-84.942)	-1.89 (-2.06 to -1.73)
Brunei Darussalam	58(0-290)	46.762 (0-237.197)	77(0-388)	19.529 (0-98.367)	-2.73 (-3.01 to -2.44)
Burkina Faso	1120(0-6134)	24.673 (0-134.444)	1968(0-11098)	20.057 (0-112.787)	-0.36 (-0.55 to -0.17)
Canada	4334(0-22115)	13.451 (0-68.645)	4428(0-22545)	6.632 (0-33.546)	-2.13 (-2.23 to -2.03)
Central African Republic	375(0-2129)	28.674 (0-162.099)	610(0-3522)	22.891 (0-132.242)	-0.84 (-0.92 to -0.75)
Commonwealth of Dominica	28(0-149)	48.023 (0-252.115)	28(0-147)	33.289 (0-175.284)	-1.22 (-1.36 to -1.08)
Commonwealth of the Bahamas	43(0-231)	25.981 (0-138.091)	67(0-365)	15.773 (0-86.67)	-1.59 (-1.72 to -1.46)
Cook Islands	3(0-14)	20.672 (0-107.527)	3(0-14)	11.12 (0-57.42)	-1.91 (-2.08 to -1.74)
Czech Republic	4405(0-21834)	32.206 (0-159.488)	2088(0-10355)	10.225 (0-50.642)	-3.79 (-3.86 to -3.72)
Democratic People's Republic of Korea	10913(0-54775)	61.059 (0-305.528)	16585(0-85026)	48.474 (0-249.15)	-0.77 (-0.88 to -0.66)
Democratic Republic of Sao Tome and Principe	18(0-93)	27.156 (0-143.37)	27(0-140)	24.091 (0-124.388)	-0.44 (-0.63 to -0.26)
Democratic Republic of Timor-Leste	76(0-401)	22.355 (0-116.993)	136(0-702)	15.321 (0-78.813)	-1.15 (-1.43 to -0.87)
Democratic Republic of the Congo	2422(0-14460)	14.096 (0-83.72)	4659(0-28099)	11.203 (0-67.873)	-0.7 (-0.75 to -0.65)
Democratic Socialist Republic of Sri Lanka	2067(0-10071)	17.657 (0-86.387)	1962(0-10183)	7.182 (0-37.421)	-3.06 (-3.3 to -2.83)
Dominican Republic	584(0-3102)	14.816 (0-78.249)	1278(0-6776)	12.45 (0-66.095)	-0.17 (-0.29 to -0.04)
Eastern Republic of Uruguay	1170(0-5920)	30.798 (0-155.656)	1032(0-5234)	20.111 (0-102.223)	-1.48 (-1.57 to -1.39)
Federal Democratic Republic of Ethiopia	8248(0-41968)	35.476 (0-180.824)	6183(0-33134)	12.63 (0-67.111)	-3.9 (-4.12 to -3.68)
Federal Democratic Republic of Nepal	1883(0-10104)	17.542 (0-93.057)	2951(0-15051)	12.081 (0-61.325)	-1.01 (-1.3 to -0.73)
Federal Republic of Germany	29254(0-153643)	23.905 (0-125.095)	17257(0-86397)	10.094 (0-50.47)	-2.83 (-2.98 to -2.68)
Federal Republic of Nigeria	2934(0-15757)	6.245 (0-33.692)	4072(0-22551)	4.108 (0-22.854)	-1.34 (-1.45 to -1.23)
Federal Republic of Somalia	931(0-4782)	31.517 (0-159.199)	1762(0-9244)	23.87 (0-123.469)	-1.05 (-1.13 to -0.97)
Federated States of Micronesia	23(0-126)	44.15 (0-237.275)	27(0-143)	33.304 (0-175.381)	-0.93 (-1.03 to -0.84)
Federative Republic of Brazil	35485(0-177283)	37.774 (0-188.604)	48260(0-247639)	18.952 (0-97.305)	-2.35 (-2.41 to -2.3)
French Republic	12979(0-68947)	16.144 (0-85.716)	9345(0-49117)	7.473 (0-39.319)	-2.19 (-2.29 to -2.1)
Gabonese Republic	112(0-645)	19.191 (0-109.787)	144(0-825)	12.747 (0-72.332)	-1.44 (-1.57 to -1.31)
Georgia	2406(0-11946)	38.059 (0-188.762)	1282(0-6631)	22.66 (0-117.214)	-0.69 (-1.11 to -0.27)
Grand Duchy of Luxembourg	117(0-606)	22.108 (0-114.171)	70(0-366)	6.678 (0-34.694)	-3.74 (-3.82 to -3.67)
Greenland	16(0-83)	39.995 (0-203.64)	12(0-64)	17.004 (0-87.85)	-2.75 (-2.87 to -2.63)
Grenada	18(0-94)	26.443 (0-137.696)	17(0-88)	14.34 (0-75.828)	-1.74 (-1.96 to -1.52)
Guam	12(0-65)	15.666 (0-80.55)	22(0-113)	10.639 (0-56.352)	-0.85 (-1.23 to -0.47)
Hashemite Kingdom of Jordan	155(0-877)	9.896 (0-55.988)	397(0-2291)	4.687 (0-27.713)	-2.62 (-2.83 to -2.4)
Hellenic Republic	3857(0-20094)	26.026 (0-135.494)	2624(0-13614)	12.219 (0-62.73)	-2.67 (-2.88 to -2.46)
Hungary	5708(0-28300)	39.467 (0-196.421)	2538(0-12450)	14.024 (0-68.817)	-3.32 (-3.51 to -3.13)
Independent State of Papua New Guinea	695(0-3899)	34.692 (0-189.604)	1530(0-8512)	26.739 (0-145.562)	-0.87 (-0.92 to -0.82)
Independent State of Samoa	14(0-86)	16.433 (0-99.621)	21(0-125)	14.279 (0-85.359)	-0.49 (-0.6 to -0.38)
Ireland	798(0-4275)	19.818 (0-105.925)	503(0-2717)	6.532 (0-35.121)	-3.56 (-3.66 to -3.46)
Islamic Republic of Afghanistan	4108(0-25272)	57.31 (0-356.116)	5393(0-34028)	42.896 (0-275.01)	-1.16 (-1.41 to -0.91)
Islamic Republic of Iran	8782(0-50205)	30.431 (0-175.312)	12704(0-74973)	15.548 (0-92.327)	-1.95 (-2.1 to -1.8)
Islamic Republic of Mauritania	223(0-1199)	21.578 (0-115.653)	326(0-1762)	14.695 (0-79.355)	-1.1 (-1.36 to -0.85)
Islamic Republic of Pakistan	6169(0-31945)	10.26 (0-53.221)	13278(0-65439)	9.514 (0-46.806)	-0.47 (-0.76 to -0.18)
Jamaica	461(0-2376)	26.018 (0-134.304)	486(0-2648)	15.729 (0-85.801)	-1.74 (-2.08 to -1.4)
Japan	110926(0-544309)	65.727 (0-322.562)	76537(0-383664)	22.258 (0-111.56)	-3.52 (-3.57 to -3.47)
Kingdom of Bahrain	32(0-192)	16.492 (0-96.658)	69(0-410)	6.924 (0-42.206)	-3.38 (-3.69 to -3.07)
Kingdom of Belgium	2947(0-14811)	19.593 (0-98.231)	1649(0-8401)	7.564 (0-38.483)	-2.95 (-3.1 to -2.81)
Kingdom of Bhutan	48(0-254)	16.61 (0-88.331)	66(0-362)	10.494 (0-57.196)	-1.41 (-1.54 to -1.29)
Kingdom of Cambodia	1867(0-10016)	36.705 (0-195.637)	2814(0-13956)	21.059 (0-104.416)	-1.98 (-2.08 to -1.88)
Kingdom of Denmark	1209(0-6296)	15.958 (0-82.731)	851(0-4473)	7.71 (0-40.233)	-2.21 (-2.48 to -1.95)
Kingdom of Eswatini	64(0-356)	19.662 (0-111.251)	110(0-621)	16.448 (0-93.58)	-0.12 (-0.75 to 0.52)
Kingdom of Lesotho	140(0-776)	15.893 (0-88.161)	262(0-1462)	21.79 (0-122.946)	1.76 (1.29 to 2.24)
Kingdom of Morocco	675(0-3875)	4.405 (0-25.338)	1135(0-6797)	3.139 (0-18.98)	-1.02 (-1.08 to -0.96)
Kingdom of Norway	1103(0-5818)	17.196 (0-90.452)	525(0-2791)	5.449 (0-28.975)	-3.7 (-3.76 to -3.64)
Kingdom of Saudi Arabia	591(0-3527)	8.68 (0-52.702)	1261(0-7213)	4.696 (0-27.443)	-2.02 (-2.19 to -1.85)
Kingdom of Spain	11553(0-65693)	22.461 (0-125.381)	7484(0-41726)	8.78 (0-47.772)	-2.87 (-2.98 to -2.76)
Kingdom of Sweden	2168(0-11258)	15.215 (0-78.162)	1055(0-5509)	5.16 (0-26.963)	-3.49 (-3.65 to -3.33)
Kingdom of Thailand	9566(0-48203)	24.167 (0-121.389)	16593(0-88976)	16.019 (0-85.399)	-1.73 (-1.9 to -1.55)
Kingdom of Tonga	21(0-116)	37.867 (0-202.847)	25(0-130)	30.564 (0-159.747)	-0.63 (-0.73 to -0.52)
Kingdom of the Netherlands	3776(0-20125)	19.33 (0-102.603)	2356(0-12388)	7.054 (0-36.753)	-3.22 (-3.35 to -3.1)
Kyrgyz Republic	2278(0-11235)	72.74 (0-359.429)	1707(0-8951)	31.595 (0-165.389)	-2.48 (-2.66 to -2.31)
Lao People's Democratic Republic	903(0-4721)	38.991 (0-203.262)	892(0-4530)	17.382 (0-88.007)	-2.81 (-2.9 to -2.73)
Lebanese Republic	314(0-1845)	13.695 (0-81.018)	371(0-2188)	6.222 (0-36.594)	-2.25 (-2.41 to -2.1)
Malaysia	1810(0-8919)	18.195 (0-90.402)	3613(0-18387)	12.29 (0-62.325)	-1.41 (-1.56 to -1.27)
Mongolia	1297(0-6470)	116.561 (0-576.276)	1904(0-9843)	73.195 (0-380.582)	-1.89 (-2.06 to -1.73)
Montenegro	112(0-542)	17.539 (0-84.881)	135(0-680)	14.08 (0-70.682)	-0.84 (-1.08 to -0.61)
New Zealand	627(0-3278)	16.257 (0-84.842)	611(0-3275)	7.793 (0-41.759)	-2.45 (-2.69 to -2.2)
North Macedonia	841(0-3988)	43.731 (0-207.42)	825(0-4043)	24.907 (0-122.516)	-2.11 (-2.33 to -1.89)
Northern Mariana Islands	6(0-35)	30.518 (0-162.342)	13(0-64)	24.143 (0-123.292)	-0.66 (-0.94 to -0.38)
Palestine	132(0-806)	14.486 (0-89.291)	205(0-1204)	7.367 (0-43.417)	-2.26 (-2.47 to -2.05)
People's Democratic Republic of Algeria	1004(0-5942)	7.63 (0-45.485)	1596(0-9529)	4.216 (0-25.389)	-1.87 (-1.97 to -1.78)
People's Republic of Bangladesh	10608(0-54919)	20.371 (0-104.948)	14956(0-77505)	10.423 (0-53.926)	-2.01 (-2.18 to -1.83)
People's Republic of China	892815(0-4340140)	98.399 (0-478.498)	883435(0-4461211)	41.458 (0-208.59)	-2.91 (-3.1 to -2.72)
Plurinational State of Bolivia	3286(0-16547)	97.639 (0-491.711)	5259(0-26843)	56.468 (0-288.198)	-1.85 (-1.93 to -1.77)
Portuguese Republic	6253(0-33606)	47.01 (0-252.115)	3960(0-20797)	18.459 (0-94.948)	-2.93 (-3.03 to -2.83)
Principality of Andorra	12(0-63)	19.756 (0-108.152)	15(0-86)	9.749 (0-56.367)	-2.03 (-2.26 to -1.79)
Principality of Monaco	13(0-65)	19.691 (0-102.731)	10(0-53)	11.579 (0-60.307)	-1.71 (-1.83 to -1.59)
Puerto Rico	721(0-3733)	19.944 (0-103.16)	470(0-2477)	7.39 (0-39.458)	-3.46 (-3.6 to -3.32)
Republic of Albania	716(0-3578)	33.442 (0-168.868)	809(0-4220)	19.05 (0-99.745)	-1.7 (-1.94 to -1.47)
Republic of Angola	996(0-6061)	22.237 (0-135.359)	1938(0-11243)	14.376 (0-81.791)	-1.6 (-1.67 to -1.53)
Republic of Armenia	1386(0-6883)	47.389 (0-234.692)	855(0-4465)	20.07 (0-104.484)	-2.53 (-2.73 to -2.33)
Republic of Austria	3199(0-16156)	27.717 (0-140.137)	1368(0-6945)	8.037 (0-40.825)	-3.86 (-4.04 to -3.68)
Republic of Azerbaijan	3021(0-14868)	55.911 (0-276.109)	2983(0-15762)	27.105 (0-143.446)	-2.45 (-2.59 to -2.31)
Republic of Belarus	7645(0-41415)	59.389 (0-320.647)	3429(0-18075)	22.55 (0-118.457)	-3.76 (-3.97 to -3.54)
Republic of Benin	468(0-2485)	22.566 (0-119.192)	918(0-4782)	16.665 (0-86.709)	-0.75 (-0.92 to -0.58)
Republic of Botswana	113(0-641)	18.35 (0-104.666)	142(0-796)	8.624 (0-48.601)	-2.58 (-2.82 to -2.33)
Republic of Bulgaria	5508(0-27298)	44.895 (0-222.557)	2988(0-14705)	22.765 (0-112.125)	-1.94 (-2.11 to -1.76)
Republic of Burundi	682(0-3577)	26.968 (0-140.638)	823(0-4343)	14.942 (0-77.393)	-2.46 (-2.68 to -2.24)
Republic of Cabo Verde	118(0-622)	52.509 (0-276.31)	170(0-922)	37.716 (0-205.608)	-1.29 (-1.72 to -0.85)
Republic of Cameroon	1054(0-5692)	22.071 (0-118.962)	2438(0-13967)	17.733 (0-100.645)	-0.51 (-0.64 to -0.37)
Republic of Chad	606(0-3272)	20.837 (0-112.961)	1473(0-8136)	23.573 (0-130.088)	0.61 (0.48 to 0.74)
Republic of Chile	6472(0-32469)	63.244 (0-317.677)	6894(0-34597)	27.132 (0-135.975)	-2.63 (-2.72 to -2.55)
Republic of Colombia	11274(0-56725)	60.693 (0-303.315)	14940(0-76563)	27.158 (0-139.115)	-2.92 (-3.07 to -2.77)
Republic of Costa Rica	1218(0-6028)	67.48 (0-334.339)	1766(0-8912)	32.066 (0-161.832)	-2.78 (-3 to -2.55)
Republic of Croatia	2762(0-14013)	45.243 (0-228.513)	1324(0-6553)	15.638 (0-77.577)	-3.4 (-3.51 to -3.29)
Republic of Cuba	1386(0-7286)	13.476 (0-70.86)	1805(0-9313)	9.471 (0-48.882)	-1.01 (-1.11 to -0.9)
Republic of Cyprus	127(0-665)	16.989 (0-88.567)	169(0-889)	8.451 (0-44.603)	-1.88 (-2.02 to -1.75)
Republic of C?te d'Ivoire	374(0-1936)	8.232 (0-42.674)	787(0-4235)	6.168 (0-32.87)	-0.88 (-1.06 to -0.69)
Republic of Djibouti	30(0-161)	18.73 (0-97.979)	101(0-557)	13.991 (0-74.778)	-1.14 (-1.29 to -0.98)
Republic of Ecuador	3202(0-15959)	57.911 (0-289.895)	5576(0-28478)	33.621 (0-171.722)	-1.88 (-2.26 to -1.5)
Republic of El Salvador	1238(0-6245)	39.747 (0-200.305)	2135(0-10919)	34.848 (0-178.142)	-0.79 (-1.02 to -0.57)
Republic of Equatorial Guinea	52(0-314)	24.64 (0-147.241)	61(0-348)	10.348 (0-59.066)	-3.17 (-3.52 to -2.82)
Republic of Estonia	779(0-4422)	38.484 (0-218.654)	325(0-1819)	13.419 (0-74.98)	-3.66 (-3.79 to -3.53)
Republic of Fiji	76(0-436)	19.085 (0-106.74)	115(0-628)	14.674 (0-79.242)	-0.83 (-1.02 to -0.64)
Republic of Finland	1526(0-8006)	21.965 (0-114.772)	766(0-3996)	6.678 (0-34.869)	-3.69 (-3.81 to -3.57)
Republic of Ghana	1188(0-6359)	17.475 (0-92.905)	2465(0-12776)	13.806 (0-71.197)	-0.55 (-0.61 to -0.49)
Republic of Guatemala	2174(0-10801)	58.913 (0-293.383)	5396(0-27893)	46.771 (0-242.029)	-1.15 (-1.77 to -0.53)
Republic of Guinea	682(0-3624)	19.727 (0-105.275)	1074(0-5838)	17.441 (0-94.453)	-0.18 (-0.33 to -0.03)
Republic of Guinea-Bissau	160(0-898)	36.558 (0-203.011)	239(0-1304)	28.791 (0-155.739)	-0.39 (-0.55 to -0.22)
Republic of Guyana	102(0-531)	25.367 (0-132.504)	100(0-561)	14.737 (0-82.089)	-1.5 (-1.76 to -1.23)
Republic of Haiti	1833(0-9806)	52.78 (0-283.129)	2590(0-13906)	32.741 (0-174.866)	-1.4 (-1.5 to -1.3)
Republic of Honduras	797(0-3964)	35.342 (0-176.071)	2436(0-12396)	37.281 (0-189.21)	0.32 (0.17 to 0.47)
Republic of Iceland	64(0-328)	22.951 (0-117.686)	38(0-202)	6.915 (0-36.08)	-3.76 (-3.84 to -3.68)
Republic of India	93864(0-482095)	17.426 (0-90.457)	149555(0-754254)	11.762 (0-59.398)	-1.16 (-1.27 to -1.05)
Republic of Indonesia	23391(0-122084)	20.82 (0-107.862)	37686(0-189057)	14.581 (0-73.624)	-1.11 (-1.18 to -1.04)
Republic of Iraq	879(0-5160)	9.891 (0-58.079)	1799(0-10741)	6.617 (0-39.906)	-1.56 (-1.64 to -1.47)
Republic of Italy	28833(0-144128)	33.508 (0-166.962)	16109(0-82405)	11.954 (0-60.433)	-3.27 (-3.33 to -3.21)
Republic of Kazakhstan	9938(0-49316)	73.776 (0-365.382)	4153(0-21561)	21.605 (0-112.227)	-3.82 (-4.01 to -3.64)
Republic of Kenya	1144(0-6300)	12.73 (0-69.29)	2828(0-16302)	11.205 (0-64.411)	-0.05 (-0.28 to 0.18)
Republic of Kiribati	20(0-107)	47.505 (0-253.299)	35(0-189)	42.637 (0-225.765)	-0.35 (-0.41 to -0.28)
Republic of Korea	40195(0-196098)	118.726 (0-580.637)	21757(0-106998)	24.078 (0-117.949)	-5.43 (-5.55 to -5.3)
Republic of Latvia	1624(0-8804)	46.321 (0-250.825)	682(0-3521)	19.651 (0-100.561)	-2.98 (-3.14 to -2.82)
Republic of Liberia	234(0-1280)	19.568 (0-106.491)	408(0-2249)	17.252 (0-95.142)	-0.33 (-0.5 to -0.16)
Republic of Lithuania	2129(0-11207)	47.836 (0-251.53)	1027(0-5281)	20.245 (0-104.251)	-2.73 (-2.87 to -2.6)
Republic of Madagascar	1055(0-5694)	18.805 (0-100.96)	1652(0-8910)	12.501 (0-64.659)	-1.4 (-1.46 to -1.33)
Republic of Malawi	357(0-1775)	8.344 (0-41.558)	515(0-2670)	6.208 (0-31.889)	-1.32 (-1.6 to -1.04)
Republic of Maldives	21(0-108)	20.517 (0-105.029)	20(0-101)	5.063 (0-25.887)	-4.94 (-5.2 to -4.68)
Republic of Mali	1791(0-9508)	41.041 (0-219.415)	2973(0-15640)	30.416 (0-159.737)	-0.73 (-0.85 to -0.62)
Republic of Malta	96(0-490)	22.487 (0-114.321)	72(0-366)	7.881 (0-40.12)	-3.2 (-3.33 to -3.07)
Republic of Mauritius	257(0-1299)	32.774 (0-165.011)	376(0-1858)	20.675 (0-102.347)	-2.25 (-2.64 to -1.87)
Republic of Moldova	1771(0-9555)	38.479 (0-207.587)	909(0-4913)	15.629 (0-84.417)	-2.38 (-2.72 to -2.05)
Republic of Mozambique	954(0-4646)	15.648 (0-75.824)	1633(0-8773)	14.208 (0-74.86)	0.14 (-0.04 to 0.32)
Republic of Namibia	45(0-241)	6.216 (0-33.553)	72(0-396)	4.583 (0-25.001)	-1.21 (-1.56 to -0.86)
Republic of Nauru	3(0-15)	51.402 (0-269.177)	3(0-15)	41.586 (0-217.062)	-0.79 (-1.07 to -0.51)
Republic of Nicaragua	458(0-2335)	27.267 (0-138.445)	979(0-5000)	18.947 (0-96.482)	-1.13 (-1.36 to -0.89)
Republic of Niue	1(0-3)	26.615 (0-133.543)	0(0-2)	20.96 (0-106.925)	-1.01 (-1.08 to -0.94)
Republic of Palau	5(0-26)	45.689 (0-245.013)	8(0-42)	34.998 (0-183.433)	-0.74 (-0.8 to -0.68)
Republic of Panama	410(0-2045)	26.594 (0-132.631)	833(0-4405)	18.865 (0-99.692)	-1.13 (-1.28 to -0.98)
Republic of Paraguay	454(0-2321)	19.719 (0-100.222)	963(0-5025)	16.131 (0-83.901)	-0.94 (-1.17 to -0.72)
Republic of Peru	6923(0-35443)	54.885 (0-280.51)	12293(0-63938)	36.039 (0-187.32)	-1.7 (-1.97 to -1.44)
Republic of Poland	17532(0-87992)	40.113 (0-201.261)	10990(0-54421)	16.245 (0-80.577)	-2.99 (-3.13 to -2.86)
Republic of Rwanda	939(0-4805)	29.257 (0-148.194)	889(0-4708)	12.826 (0-66.626)	-3.8 (-4.22 to -3.39)
Republic of San Marino	14(0-74)	41.875 (0-218.393)	10(0-59)	14.903 (0-83.829)	-2.55 (-2.84 to -2.26)
Republic of Senegal	745(0-4015)	21.854 (0-117.751)	1443(0-8004)	17.811 (0-98.072)	-0.37 (-0.6 to -0.14)
Republic of Serbia	3027(0-15051)	27.005 (0-134.187)	2370(0-11741)	15.002 (0-74.134)	-2.29 (-2.53 to -2.05)
Republic of Seychelles	12(0-63)	22.145 (0-112.861)	14(0-70)	11.354 (0-57.089)	-2.04 (-2.18 to -1.91)
Republic of Sierra Leone	419(0-2319)	19.864 (0-109.522)	728(0-4056)	17.95 (0-99.255)	0.15 (-0.05 to 0.35)
Republic of Singapore	760(0-3684)	32.172 (0-157.389)	646(0-3207)	7.616 (0-37.782)	-4.65 (-4.89 to -4.4)
Republic of Slovenia	937(0-4618)	38.045 (0-187.627)	508(0-2525)	11.928 (0-59.182)	-3.88 (-4 to -3.76)
Republic of South Africa	3161(0-17149)	13.438 (0-73.491)	4638(0-25752)	9.274 (0-51.662)	-1.4 (-1.68 to -1.11)
Republic of South Sudan	615(0-3225)	22.533 (0-117.5)	810(0-4325)	18.487 (0-97.004)	-0.91 (-1.12 to -0.7)
Republic of Sudan	3035(0-17978)	29.177 (0-174.634)	4404(0-27600)	19.545 (0-123.649)	-1.36 (-1.41 to -1.3)
Republic of Suriname	54(0-289)	20.265 (0-108.852)	82(0-445)	12.638 (0-69.06)	-1.45 (-1.68 to -1.23)
Republic of Tajikistan	1823(0-9210)	62.295 (0-314.158)	1864(0-9973)	28.123 (0-150.177)	-2.57 (-2.76 to -2.38)
Republic of Trinidad and Tobago	167(0-883)	19.648 (0-103.45)	180(0-940)	9.44 (0-49.149)	-2.57 (-2.79 to -2.35)
Republic of Tunisia	451(0-2606)	8.392 (0-49.2)	726(0-4396)	5.29 (0-31.842)	-1.68 (-1.76 to -1.59)
Republic of Turkey	11559(0-69945)	29.87 (0-183.065)	12107(0-73875)	12.533 (0-76.78)	-2.98 (-3.32 to -2.65)
Republic of Uganda	1271(0-6469)	18.405 (0-93.721)	1961(0-10170)	11.949 (0-61.488)	-2.13 (-2.46 to -1.8)
Republic of Uzbekistan	5651(0-28368)	46.416 (0-232.806)	4785(0-24425)	15.99 (0-81.552)	-3.18 (-3.36 to -3)
Republic of Vanuatu	27(0-153)	39.128 (0-213.732)	61(0-333)	31.586 (0-167.94)	-0.85 (-0.91 to -0.78)
Republic of Yemen	1978(0-12384)	34.977 (0-220.663)	3969(0-26028)	24.511 (0-160.971)	-1.4 (-1.51 to -1.29)
Republic of Zambia	697(0-3609)	21.804 (0-112.429)	1167(0-6406)	14.424 (0-77.576)	-1.85 (-2.13 to -1.57)
Republic of Zimbabwe	909(0-4836)	20.871 (0-110.327)	2116(0-11467)	26.082 (0-140.73)	1.38 (0.81 to 1.95)
Republic of the Congo	278(0-1607)	23.833 (0-138.151)	452(0-2618)	14.527 (0-82.319)	-1.9 (-2.05 to -1.74)
Republic of the Gambia	29(0-161)	7.482 (0-41.057)	67(0-356)	6.221 (0-33.069)	-0.66 (-0.82 to -0.5)
Republic of the Marshall Islands	8(0-44)	44.718 (0-232.185)	14(0-75)	34.902 (0-184.28)	-0.74 (-0.83 to -0.64)
Republic of the Niger	718(0-3878)	23.549 (0-126.821)	1674(0-9215)	19.281 (0-105.245)	-0.33 (-0.51 to -0.16)
Republic of the Philippines	4082(0-20610)	11.82 (0-59.59)	8288(0-42712)	9.206 (0-47.207)	-0.72 (-0.81 to -0.64)
Republic of the Union of Myanmar	9092(0-47681)	35.226 (0-183.218)	7695(0-39007)	14.979 (0-75.45)	-3.16 (-3.3 to -3.01)
Romania	9271(0-47872)	32.753 (0-168.966)	7322(0-36508)	21.421 (0-106.86)	-1.58 (-1.73 to -1.42)
Russian Federation	123581(0-628901)	67.293 (0-342.55)	58560(0-294977)	25.259 (0-127.115)	-3.39 (-3.51 to -3.26)
Saint Kitts and Nevis	11(0-56)	30.246 (0-155.626)	11(0-58)	14.902 (0-82.489)	-2.05 (-2.25 to -1.85)
Saint Lucia	33(0-171)	37.516 (0-197.507)	44(0-244)	18.382 (0-102.011)	-2.64 (-2.88 to -2.41)
Saint Vincent and the Grenadines	22(0-115)	31.356 (0-161.791)	26(0-137)	18.104 (0-96.884)	-1.77 (-2 to -1.55)
Slovak Republic	2178(0-10668)	36.531 (0-178.697)	1451(0-7270)	15.655 (0-78.594)	-2.66 (-2.76 to -2.56)
Socialist Republic of Viet Nam	13434(0-68382)	32 (0-162.065)	17445(0-87541)	16.316 (0-81.424)	-2.5 (-2.68 to -2.31)
Solomon Islands	72(0-415)	47.345 (0-266.681)	155(0-848)	38.267 (0-203.857)	-0.63 (-0.75 to -0.51)
State of Eritrea	441(0-2222)	30.924 (0-160.169)	642(0-3512)	19.767 (0-107.305)	-1.52 (-1.57 to -1.47)
State of Israel	825(0-4310)	17.352 (0-90.487)	978(0-5020)	8.234 (0-42.159)	-2.75 (-2.91 to -2.59)
State of Kuwait	52(0-276)	6.987 (0-37.372)	134(0-709)	3.984 (0-21.485)	-2.04 (-2.47 to -1.6)
State of Libya	219(0-1323)	10.542 (0-63.859)	510(0-3156)	8.461 (0-52.157)	-0.45 (-0.6 to -0.29)
State of Qatar	25(0-145)	18.824 (0-107.007)	78(0-436)	6.168 (0-36.753)	-3.75 (-4.32 to -3.19)
Sultanate of Oman	125(0-715)	15.636 (0-91.831)	155(0-884)	6.409 (0-37.746)	-2.55 (-2.69 to -2.41)
Swiss Confederation	1766(0-9242)	17.731 (0-92.239)	1034(0-5450)	6.111 (0-31.852)	-3.11 (-3.44 to -2.78)
Syrian Arab Republic	646(0-3784)	10.94 (0-65.247)	1000(0-5849)	7.231 (0-42.501)	-1.57 (-1.74 to -1.4)
Taiwan (Province of China)	6439(0-32662)	38.168 (0-193.085)	6400(0-32826)	15.52 (0-79.596)	-3.3 (-3.49 to -3.11)
Togolese Republic	289(0-1561)	21.31 (0-114.322)	853(0-4937)	20.307 (0-115.372)	0.16 (0 to 0.32)
Tokelau	0(0-2)	32.025 (0-175.75)	0(0-1)	19.867 (0-102.665)	-1.68 (-1.72 to -1.64)
Turkmenistan	990(0-4877)	47.487 (0-234.314)	901(0-4763)	20.093 (0-105.895)	-2.84 (-3.13 to -2.55)
Tuvalu	3(0-17)	43.289 (0-237.506)	3(0-16)	28.449 (0-151.147)	-1.27 (-1.36 to -1.19)
Ukraine	36203(0-197249)	51.571 (0-280.38)	14307(0-79233)	19.948 (0-110.437)	-3.62 (-3.83 to -3.42)
Union of the Comoros	45(0-237)	20.453 (0-108.075)	68(0-357)	13.106 (0-68.403)	-1.72 (-1.87 to -1.56)
United Arab Emirates	114(0-667)	18.995 (0-113.858)	379(0-2229)	8.116 (0-48.988)	-1.68 (-2.15 to -1.21)
United Kingdom of Great Britain and Northern Ireland	14943(0-81249)	16.605 (0-90.582)	7853(0-42733)	6.218 (0-33.883)	-3.13 (-3.26 to -3)
United Mexican States	12328(0-63326)	27.819 (0-142.026)	22346(0-116943)	17.135 (0-89.36)	-1.74 (-1.87 to -1.6)
United Republic of Tanzania	2295(0-11355)	19.441 (0-95.697)	3414(0-17274)	12.123 (0-60.892)	-1.74 (-1.83 to -1.65)
United States Virgin Islands	19(0-98)	20.877 (0-109.615)	16(0-83)	9.819 (0-51.139)	-2.28 (-2.45 to -2.12)
United States of America	27284(0-143482)	8.919 (0-46.831)	28190(0-144065)	5.381 (0-27.397)	-1.69 (-1.74 to -1.63)
